# Supplementary material for: Diaqua­bis(ethyl­enediamine-κ2 N,N′)copper(II) 2,2′-dithio­dinicotinate sesquihydrate
Source: Acta Crystallogr Sect E Struct Rep Online. 2009 Jun 20;65(Pt 7):m797–8. doi: 10.1107/S1600536809022612 (PMC2969337; doi:10.1107/S1600536809022612)
Supplement: Supplementary file 1 [file e-65-0m797-sup1.cif]

##############################################################################
###                                                                        ###
###        Electronic paper (Acta Crystallographica Section E)             ###
###                                                                        ###
##############################################################################
#                                                                            #
# This CIF contains the data in a paper accepted for publication in Acta     #
# Crystallographica Section E. It conforms to the requirements of Notes      #
# for Authors for Section E, and has been peer reviewed under the auspices   #
# of the IUCr Commission on Journals.                                        #
#                                                                            #
# Full details of the Crystallographic Information File format               #
# are given in the paper "The Crystallographic Information File (CIF):       #
# a New Standard Archive File for Crystallography" by S. R. Hall, F. H.      #
# Allen and I. D. Brown [Acta Cryst. (1991), A47, 655-685].                  #
#                                                                            #
# The current version of the core CIF dictionary is obtainable from          #
# ftp://ftp.iucr.org/pub/cif_core.dic. The current version number is 2.4.    #
#                                                                            #
# Software is freely available for graphical display of the structure(s) in  #
# this CIF.  For information consult the CIF home page http://www.iucr.org/  #
# cif/home.html                                                              #
#                                                                            #
# This file may be used for bona fide research purposes within the           #
# scientific community so long as proper attribution is given to the journal # 
# article from which it was obtained.                                        #
#                                                                            #
##############################################################################
                                             
data_I
_audit_creation_method     SHELXL-97
_chemical_name_systematic
;
Diaquabis(ethylenediamine-\k^2^<i>N</i>,<i>N</i>')copper(II)
2,2'-dithiodinicotinate sesquihydrate
;
_chemical_name_common     ?
_chemical_formula_moiety     'C4 H20 Cu N4 O2 2+, C12 H6 N2 O4 S2 2-, 1.5(H2 O)'
_chemical_formula_sum     'C16 H28 Cu N6 O7.5 S2'
_chemical_formula_iupac     '[Cu (C2 H8 N2)2] (C12 H6 N2 O4 S2), 1.5H2 O'
_chemical_formula_weight     552.135
_chemical_melting_point     ?
_symmetry_cell_setting     Triclinic
_symmetry_space_group_name_H-M     'P -1'
_symmetry_space_group_name_Hall     '-P 1'
loop_
    _symmetry_equiv_pos_as_xyz
    'x, y, z'
    '-x, -y, -z'
_cell_length_a     8.8302(9)
_cell_length_b     11.5975(11)
_cell_length_c     11.7132(11)
_cell_angle_alpha     95.800(8)
_cell_angle_beta     101.703(8)
_cell_angle_gamma     93.493(8)
_cell_volume     1164.5(2)
_cell_formula_units_Z     2
_cell_measurement_reflns_used     12659
_cell_measurement_theta_min     1.77
_cell_measurement_theta_max     26.98
_cell_measurement_temperature     297(2)
_exptl_crystal_description     'prism'
_exptl_crystal_colour     'blue'
_exptl_crystal_size_max     0.35
_exptl_crystal_size_mid     0.20
_exptl_crystal_size_min     0.15
_exptl_crystal_density_diffrn     1.575
_exptl_crystal_density_meas     ?
_exptl_crystal_density_method     'not measured'
_exptl_crystal_F_000     574.0
_exptl_absorpt_coefficient_mu     1.169
_exptl_absorpt_correction_type     integration
_exptl_absorpt_process_details     '(X-RED; Stoe & Cie, 2002)'
_exptl_absorpt_correction_T_min     0.5397
_exptl_absorpt_correction_T_max     0.7512
_exptl_special_details
;
;
_diffrn_ambient_temperature     297(2)
_diffrn_radiation_type     MoK\a
_diffrn_radiation_wavelength     0.71069
_diffrn_radiation_source     'fine-focus sealed tube'
_diffrn_radiation_monochromator     graphite
_diffrn_measurement_device_type     'Stoe IPDS-2'
_diffrn_measurement_method     '\w'
_diffrn_detector_area_resol_mean     6.67
_diffrn_reflns_number     17957
_diffrn_reflns_av_R_equivalents     0.0817
_diffrn_reflns_av_sigmaI/netI     0.0530
_diffrn_reflns_theta_min     1.79
_diffrn_reflns_theta_max     26.81
_diffrn_reflns_theta_full     26.81
_diffrn_measured_fraction_theta_max     0.996
_diffrn_measured_fraction_theta_full     0.996
_diffrn_reflns_limit_h_min     -11
_diffrn_reflns_limit_h_max     11
_diffrn_reflns_limit_k_min     -14
_diffrn_reflns_limit_k_max     14
_diffrn_reflns_limit_l_min     -14
_diffrn_reflns_limit_l_max     14
_diffrn_standards_number     0
_diffrn_standards_interval_count     0
_diffrn_standards_interval_time     ?
_diffrn_standards_decay_%     ?
_refine_special_details
;
Refinement of <i>F</i>^2^ against ALL reflections. The weighted <i>R</i>-factor
<i>wR</i> and goodness of fit <i>S</i> are based on <i>F</i>^2^, conventional
<i>R</i>-factors <i>R</i> are based on <i>F</i>, with <i>F</i> set to zero for
negative <i>F</i>^2^. The threshold expression of <i>F</i>^2^ >
\s(<i>F</i>^2^) is used only for calculating <i>R</i>-factors(gt) <i>etc</i>.
and is not relevant to the choice of reflections for refinement.
<i>R</i>-factors based on <i>F</i>^2^ are statistically about twice as large
as those based on <i>F</i>, and <i>R</i>- factors based on ALL data will be
even larger.
;
_reflns_number_total     4964
_reflns_number_gt     4034
_reflns_threshold_expression     I>2\s(I)
_refine_ls_structure_factor_coef     Fsqd
_refine_ls_matrix_type     full
_refine_ls_R_factor_all     0.0453
_refine_ls_R_factor_gt     0.0343
_refine_ls_wR_factor_gt     0.0845
_refine_ls_wR_factor_ref     0.0881
_refine_ls_goodness_of_fit_ref     1.021
_refine_ls_restrained_S_all     1.021
_refine_ls_number_reflns     4964
_refine_ls_number_parameters     333
_refine_ls_number_restraints     6
_refine_ls_hydrogen_treatment     mixed
_refine_ls_weighting_scheme     calc
_refine_ls_weighting_details
                  'calc w=1/[\s^2^(Fo^2^)+(0.052P)^2^] where P=(Fo^2^+2Fc^2^)/3'
_atom_sites_solution_hydrogens     geom
_atom_sites_solution_primary     direct
_atom_sites_solution_secondary     difmap
_refine_ls_shift/su_max     0.000
_refine_ls_shift/su_mean     0.000
_refine_diff_density_max     0.507
_refine_diff_density_min     -0.691
_refine_ls_extinction_method     none
_refine_ls_extinction_coef     ?
loop_
    _atom_type_symbol
    _atom_type_description
    _atom_type_scat_dispersion_real
    _atom_type_scat_dispersion_imag
    _atom_type_scat_source
    'Cu' 'Cu' 0.3201 1.2651
                         'International Tables Vol C Tables 4.2.6.8 and 6.1.1.4'
    'C' 'C' 0.0033 0.0016
                         'International Tables Vol C Tables 4.2.6.8 and 6.1.1.4'
    'H' 'H' 0.0000 0.0000
                         'International Tables Vol C Tables 4.2.6.8 and 6.1.1.4'
    'N' 'N' 0.0061 0.0033
                         'International Tables Vol C Tables 4.2.6.8 and 6.1.1.4'
    'O' 'O' 0.0106 0.0060
                         'International Tables Vol C Tables 4.2.6.8 and 6.1.1.4'
    'S' 'S' 0.1246 0.1234
                         'International Tables Vol C Tables 4.2.6.8 and 6.1.1.4'
_computing_data_collection     'X-AREA (Stoe & Cie, 2002)'
_computing_cell_refinement     'X-AREA (Stoe & Cie, 2002)'
_computing_data_reduction     'X-RED (Stoe & Cie, 2002)'
_computing_structure_solution     'SHELXS97 (Sheldrick, 2008)'
_computing_structure_refinement     'SHELXL97 (Sheldrick, 2008)'
_computing_molecular_graphics     'ORTEPIII (Burnett & Johnson, 1996)'
_computing_publication_material
                                'WinGX (Farrugia, 1999) and PLATON (Spek, 2009)'
loop_
    _atom_site_type_symbol
    _atom_site_label
    _atom_site_fract_x
    _atom_site_fract_y
    _atom_site_fract_z
    _atom_site_U_iso_or_equiv
    _atom_site_adp_type
    _atom_site_calc_flag
    _atom_site_refinement_flags
    _atom_site_occupancy
    _atom_site_disorder_assembly
    _atom_site_disorder_group
    Cu Cu1 0.0000 0.0000 0.5000 0.04125(11) Uani d S 1 . .
    Cu Cu2 0.5000 0.0000 0.0000 0.03352(10) Uani d S 1 . .
    C C1 0.1188(3) 0.2239(2) 0.4661(2) 0.0450(5) Uani d . 1 . .
    H H1C 0.2207 0.2211 0.5155 0.054 Uiso calc R 1 . .
    H H1D 0.1026 0.3042 0.4548 0.054 Uiso calc R 1 . .
    C C2 0.1061(3) 0.1519(2) 0.3502(2) 0.0423(5) Uani d . 1 . .
    H H2C 0.0080 0.1608 0.2982 0.051 Uiso calc R 1 . .
    H H2D 0.1896 0.1764 0.3132 0.051 Uiso calc R 1 . .
    C C3 0.4528(3) 0.2196(2) -0.0834(3) 0.0594(7) Uani d . 1 . .
    H H3C 0.3833 0.2806 -0.0981 0.071 Uiso calc R 1 . .
    H H3D 0.5142 0.2150 -0.1433 0.071 Uiso calc R 1 . .
    C C4 0.4437(4) -0.2470(2) -0.0345(3) 0.0633(7) Uani d . 1 . .
    H H4C 0.5049 -0.2639 -0.0933 0.076 Uiso calc R 1 . .
    H H4D 0.3731 -0.3147 -0.0356 0.076 Uiso calc R 1 . .
    C C5 0.4242(2) 0.61714(17) 0.65562(17) 0.0306(4) Uani d . 1 . .
    C C6 0.3127(2) 0.53935(17) 0.68329(17) 0.0311(4) Uani d . 1 . .
    C C7 0.4656(3) 0.3882(2) 0.6739(2) 0.0415(5) Uani d . 1 . .
    H H7 0.4796 0.3101 0.6798 0.050 Uiso calc R 1 . .
    C C8 0.5823(2) 0.4564(2) 0.6463(2) 0.0418(5) Uani d . 1 . .
    H H8 0.6735 0.4257 0.6346 0.050 Uiso calc R 1 . .
    C C9 0.5602(2) 0.5710(2) 0.63653(18) 0.0366(4) Uani d . 1 . .
    H H9 0.6371 0.6189 0.6169 0.044 Uiso calc R 1 . .
    C C10 0.4048(2) 0.74330(18) 0.64540(18) 0.0343(4) Uani d . 1 . .
    C C11 0.0755(2) 0.40673(18) 0.86336(18) 0.0331(4) Uani d . 1 . .
    C C12 0.0124(2) 0.30855(19) 0.90351(18) 0.0358(4) Uani d . 1 . .
    C C13 0.0685(3) 0.2922(2) 1.0193(2) 0.0470(5) Uani d . 1 . .
    H H13 0.0294 0.2284 1.0496 0.056 Uiso calc R 1 . .
    C C14 0.1820(3) 0.3696(2) 1.0903(2) 0.0544(6) Uani d . 1 . .
    H H14 0.2197 0.3598 1.1685 0.065 Uiso calc R 1 . .
    C C15 0.2366(3) 0.4609(2) 1.0415(2) 0.0538(6) Uani d . 1 . .
    H H15 0.3140 0.5130 1.0886 0.065 Uiso calc R 1 . .
    C C16 -0.1116(3) 0.2227(2) 0.8278(2) 0.0442(5) Uani d . 1 . .
    N N1 -0.0025(2) 0.17358(16) 0.52101(17) 0.0433(4) Uani d . 1 . .
    H H1A -0.0961 0.1943 0.4869 0.052 Uiso calc R 1 . .
    H H1B 0.0163 0.2000 0.5979 0.052 Uiso calc R 1 . .
    N N2 0.1161(2) 0.02998(17) 0.37308(17) 0.0422(4) Uani d . 1 . .
    H H2A 0.2162 0.0158 0.3960 0.051 Uiso calc R 1 . .
    H H2B 0.0746 -0.0176 0.3071 0.051 Uiso calc R 1 . .
    N N3 0.3630(2) 0.10872(18) -0.08804(19) 0.0421(4) Uani d . 1 . .
    N N4 0.3548(2) -0.14487(17) -0.06077(17) 0.0417(4) Uani d . 1 . .
    H H4A 0.2733 -0.1449 -0.0254 0.050 Uiso calc R 1 . .
    H H4B 0.3189 -0.1473 -0.1387 0.050 Uiso calc R 1 . .
    N N5 0.3322(2) 0.42816(16) 0.69298(18) 0.0401(4) Uani d . 1 . .
    N N6 0.1866(2) 0.48064(17) 0.93068(18) 0.0454(4) Uani d . 1 . .
    O O1 0.51047(19) 0.80272(15) 0.61677(16) 0.0499(4) Uani d . 1 . .
    O O2 0.28373(18) 0.78292(14) 0.66900(16) 0.0470(4) Uani d . 1 . .
    O O1W 0.2788(2) 0.01895(16) 0.65012(16) 0.0467(4) Uani d D 1 . .
    O O3 -0.16845(19) 0.24297(16) 0.72768(16) 0.0533(4) Uani d . 1 . .
    O O2W 0.3687(2) 0.04649(18) 0.16705(16) 0.0535(4) Uani d D 1 . .
    O O4 -0.1483(3) 0.1345(2) 0.8711(2) 0.1045(11) Uani d . 1 . .
    O O3W 0.5707(2) 0.10145(16) 0.59883(17) 0.0509(4) Uani d D 1 . .
    S S1 0.13210(6) 0.58824(5) 0.70793(5) 0.03837(13) Uani d . 1 . .
    S S2 0.00794(5) 0.43656(5) 0.71566(5) 0.03637(13) Uani d . 1 . .
    O O4W 0.0516(5) -0.0045(4) -0.0659(4) 0.0690(11) Uani d P 0.50 . .
    H H1W 0.361(2) 0.047(2) 0.642(2) 0.044(7) Uiso d D 1 . .
    H H2W 0.286(3) -0.0529(16) 0.656(3) 0.054(8) Uiso d D 1 . .
    H H3W 0.317(4) -0.012(2) 0.176(3) 0.088(12) Uiso d D 1 . .
    H H4W 0.403(3) 0.081(2) 0.2339(17) 0.048(7) Uiso d D 1 . .
    H H5W 0.547(3) 0.119(3) 0.5309(18) 0.062(9) Uiso d D 1 . .
    H H6W 0.641(3) 0.149(2) 0.640(3) 0.069(10) Uiso d D 1 . .
    H H3B 0.323(3) 0.081(2) -0.162(3) 0.048(7) Uiso d . 1 . .
    H H3A 0.284(4) 0.121(3) -0.056(3) 0.081(11) Uiso d . 1 . .
loop_
    _atom_site_aniso_label
    _atom_site_aniso_U_11
    _atom_site_aniso_U_22
    _atom_site_aniso_U_33
    _atom_site_aniso_U_12
    _atom_site_aniso_U_13
    _atom_site_aniso_U_23
    Cu1 0.0621(2) 0.02856(19) 0.0401(2) 0.00822(16) 0.02562(18) 0.00415(15)
    Cu2 0.03532(18) 0.02982(18) 0.03488(19) -0.00104(13) 0.00566(14) 0.00699(14)
    C1 0.0421(11) 0.0343(11) 0.0562(14) 0.0004(9) 0.0045(10) 0.0070(10)
    C2 0.0387(11) 0.0446(13) 0.0486(13) 0.0060(9) 0.0162(9) 0.0139(10)
    C3 0.0743(17) 0.0412(14) 0.0640(17) 0.0082(12) 0.0107(14) 0.0180(12)
    C4 0.0822(19) 0.0350(13) 0.0671(18) -0.0033(12) 0.0051(15) 0.0062(12)
    C5 0.0314(9) 0.0326(10) 0.0256(9) -0.0009(7) 0.0020(7) 0.0026(7)
    C6 0.0297(9) 0.0316(10) 0.0314(10) 0.0019(7) 0.0052(7) 0.0042(8)
    C7 0.0451(11) 0.0346(11) 0.0446(12) 0.0138(9) 0.0059(9) 0.0044(9)
    C8 0.0324(10) 0.0526(13) 0.0391(11) 0.0126(9) 0.0043(8) 0.0000(10)
    C9 0.0287(9) 0.0478(12) 0.0310(10) -0.0022(8) 0.0045(7) 0.0006(9)
    C10 0.0369(10) 0.0329(10) 0.0305(10) -0.0030(8) 0.0027(8) 0.0043(8)
    C11 0.0290(9) 0.0314(10) 0.0378(11) -0.0007(7) 0.0081(8) -0.0014(8)
    C12 0.0360(10) 0.0352(11) 0.0348(10) -0.0062(8) 0.0094(8) -0.0016(8)
    C13 0.0566(13) 0.0442(13) 0.0379(12) -0.0096(10) 0.0095(10) 0.0034(10)
    C14 0.0611(14) 0.0569(16) 0.0374(12) -0.0071(12) -0.0023(11) 0.0015(11)
    C15 0.0542(13) 0.0481(14) 0.0476(14) -0.0138(11) -0.0055(11) -0.0054(11)
    C16 0.0495(12) 0.0442(13) 0.0366(12) -0.0186(10) 0.0123(9) -0.0001(9)
    N1 0.0597(11) 0.0339(10) 0.0393(10) 0.0088(8) 0.0172(8) 0.0013(8)
    N2 0.0476(10) 0.0399(10) 0.0429(10) 0.0075(8) 0.0186(8) 0.0027(8)
    N3 0.0464(10) 0.0428(11) 0.0381(11) 0.0088(8) 0.0084(9) 0.0072(8)
    N4 0.0453(9) 0.0402(10) 0.0384(10) -0.0057(8) 0.0095(8) 0.0035(8)
    N5 0.0393(9) 0.0307(9) 0.0519(11) 0.0060(7) 0.0109(8) 0.0082(8)
    N6 0.0446(10) 0.0380(10) 0.0469(11) -0.0096(8) 0.0008(8) -0.0016(8)
    O1 0.0482(9) 0.0410(9) 0.0621(11) -0.0096(7) 0.0154(8) 0.0137(8)
    O2 0.0450(8) 0.0341(8) 0.0657(11) 0.0056(7) 0.0161(7) 0.0133(8)
    O1W 0.0489(10) 0.0412(10) 0.0501(10) 0.0074(8) 0.0079(8) 0.0088(8)
    O3 0.0520(9) 0.0542(11) 0.0454(10) -0.0206(8) -0.0011(7) 0.0047(8)
    O2W 0.0598(10) 0.0607(12) 0.0392(9) -0.0194(9) 0.0190(8) -0.0004(8)
    O4 0.142(2) 0.0901(18) 0.0569(13) -0.0833(17) -0.0166(13) 0.0258(12)
    O3W 0.0565(10) 0.0467(10) 0.0447(10) -0.0127(8) 0.0032(8) 0.0080(8)
    S1 0.0325(2) 0.0305(3) 0.0555(3) 0.00462(19) 0.0141(2) 0.0103(2)
    S2 0.0304(2) 0.0362(3) 0.0411(3) -0.00393(19) 0.00569(19) 0.0055(2)
    O4W 0.060(2) 0.073(3) 0.076(3) 0.007(2) 0.016(2) 0.017(2)
_geom_special_details
;
All e.s.d.'s (except the e.s.d. in the dihedral angle between two l.s. planes)
are estimated using the full covariance matrix. The cell e.s.d.'s are taken
into account individually in the estimation of e.s.d.'s in distances, angles
and torsion angles; correlations between e.s.d.'s in cell parameters are only
used when they are defined by crystal symmetry. An approximate (isotropic)
treatment of cell e.s.d.'s is used for estimating e.s.d.'s involving l.s.
planes.
;
loop_
    _geom_bond_atom_site_label_1
    _geom_bond_atom_site_label_2
    _geom_bond_site_symmetry_2
    _geom_bond_distance
    _geom_bond_publ_flag
    Cu1 N1 . 2.0053(19) yes
    Cu1 N2 . 2.0155(18) yes
    Cu2 N3 . 2.0148(19) yes
    Cu2 N4 . 2.0248(18) yes
    Cu1 O1W . 2.702(2) yes
    Cu2 O2W . 2.499(2) yes
    C1 N1 . 1.476(3) ?
    C1 C2 . 1.501(4) ?
    C1 H1C . 0.9700 ?
    C1 H1D . 0.9700 ?
    C2 N2 . 1.470(3) ?
    C2 H2C . 0.9700 ?
    C2 H2D . 0.9700 ?
    C3 N3 . 1.460(3) ?
    C3 H3C . 0.9700 ?
    C3 H3D . 0.9700 ?
    C4 N4 . 1.485(3) ?
    C4 H4C . 0.9700 ?
    C4 H4D . 0.9700 ?
    C5 C9 . 1.393(3) ?
    C5 C6 . 1.403(3) ?
    C5 C10 . 1.497(3) ?
    C6 N5 . 1.324(3) ?
    C6 S1 . 1.7922(19) ?
    C7 N5 . 1.343(3) ?
    C7 C8 . 1.371(3) ?
    C7 H7 . 0.9300 ?
    C8 C9 . 1.368(3) ?
    C8 H8 . 0.9300 ?
    C9 H9 . 0.9300 ?
    C10 O1 . 1.246(2) ?
    C10 O2 . 1.259(3) ?
    C11 N6 . 1.329(3) ?
    C11 C12 . 1.402(3) ?
    C11 S2 . 1.788(2) ?
    C12 C13 . 1.382(3) ?
    C12 C16 . 1.508(3) ?
    C13 C14 . 1.380(3) ?
    C13 H13 . 0.9300 ?
    C14 C15 . 1.362(4) ?
    C14 H14 . 0.9300 ?
    C15 N6 . 1.331(3) ?
    C15 H15 . 0.9300 ?
    C16 O3 . 1.230(3) ?
    C16 O4 . 1.240(3) ?
    N1 H1A . 0.9000 ?
    N1 H1B . 0.9000 ?
    N2 H2A . 0.9000 ?
    N2 H2B . 0.9000 ?
    N3 H3B . 0.89(3) ?
    N3 H3A . 0.87(4) ?
    N4 H4A . 0.9000 ?
    N4 H4B . 0.9000 ?
    O1W H1W . 0.803(17) ?
    O1W H2W . 0.847(17) ?
    O2W H3W . 0.820(18) ?
    O2W H4W . 0.830(17) ?
    O3W H5W . 0.828(18) ?
    O3W H6W . 0.841(18) ?
    S1 S2 . 2.0352(8) ?
loop_
    _geom_angle_atom_site_label_1
    _geom_angle_atom_site_label_2
    _geom_angle_atom_site_label_3
    _geom_angle_site_symmetry_1
    _geom_angle_site_symmetry_3
    _geom_angle
    _geom_angle_publ_flag
    N1 Cu1 N1 . 2_556 180.00(12) ?
    N1 Cu1 N2 . 2_556 96.00(8) ?
    N1 Cu1 N2 2_556 2_556 84.00(8) ?
    N1 Cu1 N2 . . 84.00(8) ?
    N1 Cu1 N2 2_556 . 96.00(8) ?
    N2 Cu1 N2 2_556 . 180.0 ?
    N3 Cu2 N3 2_655 . 180.00(16) ?
    N3 Cu2 N4 2_655 2_655 95.42(8) ?
    N3 Cu2 N4 . 2_655 84.58(8) ?
    N3 Cu2 N4 2_655 . 84.58(8) ?
    N3 Cu2 N4 . . 95.42(8) ?
    N4 Cu2 N4 2_655 . 180.00(14) ?
    N1 C1 C2 . . 106.56(18) ?
    N1 C1 H1C . . 110.4 ?
    C2 C1 H1C . . 110.4 ?
    N1 C1 H1D . . 110.4 ?
    C2 C1 H1D . . 110.4 ?
    H1C C1 H1D . . 108.6 ?
    N2 C2 C1 . . 107.41(19) ?
    N2 C2 H2C . . 110.2 ?
    C1 C2 H2C . . 110.2 ?
    N2 C2 H2D . . 110.2 ?
    C1 C2 H2D . . 110.2 ?
    H2C C2 H2D . . 108.5 ?
    N3 C3 C4 . 2_655 109.0(2) ?
    N3 C3 H3C . . 109.9 ?
    C4 C3 H3C 2_655 . 109.9 ?
    N3 C3 H3D . . 109.9 ?
    C4 C3 H3D 2_655 . 109.9 ?
    H3C C3 H3D . . 108.3 ?
    N4 C4 C3 . 2_655 108.4(2) ?
    N4 C4 H4C . . 110.0 ?
    C3 C4 H4C 2_655 . 110.0 ?
    N4 C4 H4D . . 110.0 ?
    C3 C4 H4D 2_655 . 110.0 ?
    H4C C4 H4D . . 108.4 ?
    C9 C5 C6 . . 116.28(19) ?
    C9 C5 C10 . . 119.46(18) ?
    C6 C5 C10 . . 124.26(17) ?
    N5 C6 C5 . . 123.55(18) ?
    N5 C6 S1 . . 116.14(15) ?
    C5 C6 S1 . . 120.31(15) ?
    N5 C7 C8 . . 123.6(2) ?
    N5 C7 H7 . . 118.2 ?
    C8 C7 H7 . . 118.2 ?
    C9 C8 C7 . . 117.90(19) ?
    C9 C8 H8 . . 121.0 ?
    C7 C8 H8 . . 121.0 ?
    C8 C9 C5 . . 120.92(19) ?
    C8 C9 H9 . . 119.5 ?
    C5 C9 H9 . . 119.5 ?
    O1 C10 O2 . . 124.3(2) ?
    O1 C10 C5 . . 118.17(19) ?
    O2 C10 C5 . . 117.53(17) ?
    N6 C11 C12 . . 122.8(2) ?
    N6 C11 S2 . . 117.04(16) ?
    C12 C11 S2 . . 120.17(15) ?
    C13 C12 C11 . . 116.90(19) ?
    C13 C12 C16 . . 119.6(2) ?
    C11 C12 C16 . . 123.50(19) ?
    C14 C13 C12 . . 120.7(2) ?
    C14 C13 H13 . . 119.7 ?
    C12 C13 H13 . . 119.7 ?
    C15 C14 C13 . . 117.4(2) ?
    C15 C14 H14 . . 121.3 ?
    C13 C14 H14 . . 121.3 ?
    N6 C15 C14 . . 124.3(2) ?
    N6 C15 H15 . . 117.8 ?
    C14 C15 H15 . . 117.8 ?
    O3 C16 O4 . . 124.2(2) ?
    O3 C16 C12 . . 118.8(2) ?
    O4 C16 C12 . . 117.0(2) ?
    C1 N1 Cu1 . . 108.14(14) ?
    C1 N1 H1A . . 110.1 ?
    Cu1 N1 H1A . . 110.1 ?
    C1 N1 H1B . . 110.1 ?
    Cu1 N1 H1B . . 110.1 ?
    H1A N1 H1B . . 108.4 ?
    C2 N2 Cu1 . . 108.99(13) ?
    C2 N2 H2A . . 109.9 ?
    Cu1 N2 H2A . . 109.9 ?
    C2 N2 H2B . . 109.9 ?
    Cu1 N2 H2B . . 109.9 ?
    H2A N2 H2B . . 108.3 ?
    C3 N3 Cu2 . . 108.78(15) ?
    C3 N3 H3B . . 109.8(18) ?
    Cu2 N3 H3B . . 113.5(18) ?
    C3 N3 H3A . . 108(2) ?
    Cu2 N3 H3A . . 110(2) ?
    H3B N3 H3A . . 106(3) ?
    C4 N4 Cu2 . . 107.67(15) ?
    C4 N4 H4A . . 110.2 ?
    Cu2 N4 H4A . . 110.2 ?
    C4 N4 H4B . . 110.2 ?
    Cu2 N4 H4B . . 110.2 ?
    H4A N4 H4B . . 108.5 ?
    C6 N5 C7 . . 117.75(19) ?
    C11 N6 C15 . . 117.9(2) ?
    H1W O1W H2W . . 109(3) ?
    H3W O2W H4W . . 106(3) ?
    H5W O3W H6W . . 111(3) ?
    C6 S1 S2 . . 102.41(7) ?
    C11 S2 S1 . . 103.30(7) ?
loop_
    _geom_torsion_atom_site_label_1
    _geom_torsion_atom_site_label_2
    _geom_torsion_atom_site_label_3
    _geom_torsion_atom_site_label_4
    _geom_torsion_site_symmetry_1
    _geom_torsion_site_symmetry_2
    _geom_torsion_site_symmetry_3
    _geom_torsion_site_symmetry_4
    _geom_torsion
    _geom_torsion_publ_flag
    N1 C1 C2 N2 . . . . -54.5(2) ?
    C9 C5 C6 N5 . . . . 0.8(3) ?
    C10 C5 C6 N5 . . . . -179.42(19) ?
    C9 C5 C6 S1 . . . . -179.23(15) ?
    C10 C5 C6 S1 . . . . 0.5(3) ?
    N5 C7 C8 C9 . . . . -0.7(4) ?
    C7 C8 C9 C5 . . . . 0.8(3) ?
    C6 C5 C9 C8 . . . . -0.9(3) ?
    C10 C5 C9 C8 . . . . 179.36(19) ?
    C9 C5 C10 O1 . . . . 1.9(3) ?
    C6 C5 C10 O1 . . . . -177.85(19) ?
    C9 C5 C10 O2 . . . . -176.54(19) ?
    C6 C5 C10 O2 . . . . 3.7(3) ?
    N6 C11 C12 C13 . . . . 1.5(3) ?
    S2 C11 C12 C13 . . . . -178.95(17) ?
    N6 C11 C12 C16 . . . . -178.9(2) ?
    S2 C11 C12 C16 . . . . 0.7(3) ?
    C11 C12 C13 C14 . . . . -0.4(4) ?
    C16 C12 C13 C14 . . . . -180.0(2) ?
    C12 C13 C14 C15 . . . . -0.7(4) ?
    C13 C14 C15 N6 . . . . 0.7(4) ?
    C13 C12 C16 O3 . . . . 174.7(2) ?
    C11 C12 C16 O3 . . . . -4.9(4) ?
    C13 C12 C16 O4 . . . . -6.2(4) ?
    C11 C12 C16 O4 . . . . 174.2(3) ?
    C2 C1 N1 Cu1 . . . . 44.0(2) ?
    N2 Cu1 N1 C1 2_556 . . . 161.56(15) ?
    N2 Cu1 N1 C1 . . . . -18.44(15) ?
    C1 C2 N2 Cu1 . . . . 38.5(2) ?
    N1 Cu1 N2 C2 . . . . -11.41(15) ?
    N1 Cu1 N2 C2 2_556 . . . 168.59(15) ?
    C4 C3 N3 Cu2 2_655 . . . -38.3(3) ?
    N4 Cu2 N3 C3 2_655 . . . 12.94(18) ?
    N4 Cu2 N3 C3 . . . . -167.06(18) ?
    C3 C4 N4 Cu2 2_655 . . . 39.1(3) ?
    N3 Cu2 N4 C4 2_655 . . . -14.58(18) ?
    N3 Cu2 N4 C4 . . . . 165.42(18) ?
    C5 C6 N5 C7 . . . . -0.7(3) ?
    S1 C6 N5 C7 . . . . 179.35(17) ?
    C8 C7 N5 C6 . . . . 0.6(3) ?
    C12 C11 N6 C15 . . . . -1.5(3) ?
    S2 C11 N6 C15 . . . . 178.94(19) ?
    C14 C15 N6 C11 . . . . 0.4(4) ?
    N5 C6 S1 S2 . . . . -9.32(17) ?
    C5 C6 S1 S2 . . . . 170.74(15) ?
    N6 C11 S2 S1 . . . . -2.08(18) ?
    C12 C11 S2 S1 . . . . 178.35(15) ?
    C6 S1 S2 C11 . . . . 81.99(10) ?
loop_
    _geom_hbond_atom_site_label_D
    _geom_hbond_atom_site_label_H
    _geom_hbond_atom_site_label_A
    _geom_hbond_site_symmetry_A
    _geom_hbond_distance_DH
    _geom_hbond_distance_HA
    _geom_hbond_distance_DA
    _geom_hbond_angle_DHA
    N1 H1A O2 2_566 0.90 2.25 3.084(3) 153.6
    N1 H1B O3 . 0.90 2.48 3.138(3) 129.8
    N2 H2A O3W 2_656 0.90 2.38 3.213(3) 153.5
    N2 H2B O4 2_556 0.90 2.59 3.345(4) 142.0
    N4 H4B O2 1_544 0.90 2.27 3.116(3) 156.9
    O1W H2W O2 1_545 0.847(17) 1.925(18) 2.771(2) 175(3)
    O1W H1W O3W . 0.803(17) 2.095(18) 2.892(3) 172(3)
    O2W H3W O4 2_556 0.820(18) 1.95(2) 2.712(3) 154(4)
    O2W H4W O1 2_666 0.830(17) 2.079(18) 2.897(3) 168(3)
    O3W H5W O1 2_666 0.828(18) 2.025(19) 2.838(3) 167(3)
    O3W H6W O3 1_655 0.841(18) 1.980(19) 2.812(2) 170(3)
    N3 H3A O4W . 0.87(4) 2.42(3) 3.045(4) 129(3)
data_global
_journal_date_recd_electronic     2009-05-11
_journal_date_accepted     2009-06-12
_journal_name_full     'Acta Crystallographica, Section E'
_journal_year     2009
_journal_volume     65
_journal_issue      7
_journal_page_first     m797
_journal_page_last     m798
_journal_paper_category     QM
_journal_coeditor_code     HG2515
_publ_contact_author_name     'Ibrahim U\,car'
_publ_contact_author_address
;
Ondokuz May\.is University
 Art and Science Faculty
 Department of Physics
 55139-Samsun
                                Turkey
;
_publ_contact_author_email     iucar@omu.edu.tr
_publ_contact_author_fax      903124576081
_publ_contact_author_phone      903624576020
_publ_section_title
;
Diaquabis(ethylenediamine-\k^2^<i>N</i>,<i>N</i>')copper(II)
2,2'-dithiodinicotinate sesquihydrate
;
loop_
    _publ_author_name
    _publ_author_address
    'Turan Kaya Yazicilar'
;
Ondokuz May\.is University
Art and Science Faculty
Department of Chemistry
55139 Samsun
Turkey
;
    'Serkan Demir'
;
Ondokuz May\.is University
Art and Science Faculty
Department of Chemistry
55139 Samsun
Turkey
;
    'Ibrahim U\,car'
;
Ondokuz May\.is University
Art and Science Faculty
Department of Physics
55139 Samsun
Turkey
;
    'Canan Kazak'
;
Ondokuz May\.is University
Art and Science Faculty
Department of Chemistry
55139 Samsun
Turkey
;
