# Supplementary material for: Diaqua­bis(ethyl­enediamine-κ2 N,N′)copper(II) 2,2′-dithio­dinicotinate sesquihydrate
Source: Acta Crystallogr Sect E Struct Rep Online. 2009 Jun 20;65(Pt 7):m797–8. doi: 10.1107/S1600536809022612 (PMC2969337; doi:10.1107/S1600536809022612)
Supplement: Supplementary file 2 [file e-65-0m797-Isup2.hkl]

#
# h,k,l, Fc-squared, Fo-squared, sigma(Fo-squared) and status flag
#
data_I
_shelx_title ' TURAN5'
_shelx_refln_list_code          4
_shelx_F_calc_maximum      163.39
_exptl_crystal_F_000       586.00
_reflns_d_resolution_high  0.7879
 
loop_
 _symmetry_equiv_pos_as_xyz
 'x, y, z'
 '-x, -y, -z'
 
_cell_length_a     8.8302
_cell_length_b    11.5975
_cell_length_c    11.7132
_cell_angle_alpha  95.800
_cell_angle_beta  101.703
_cell_angle_gamma  93.493
 
_shelx_F_squared_multiplier     1.000
 
loop_
 _refln_index_h
 _refln_index_k
 _refln_index_l
 _refln_F_squared_calc
 _refln_F_squared_meas
 _refln_F_squared_sigma
 _refln_observed_status
   1   0   0      164.02      255.84     10.67 o
   2   0   0    10868.19    10072.51    570.83 o
   3   0   0       16.70       25.52      6.54 o
   4   0   0      229.11      193.29      5.27 o
   5   0   0        0.08        2.25      4.59 o
   6   0   0     1550.55     1472.63     21.82 o
   7   0   0      619.81      624.05     10.34 o
   8   0   0      680.53      662.01      8.56 o
   9   0   0      128.61      115.98      5.55 o
  10   0   0      165.81      150.64      6.63 o
 -10   1   0        2.08        2.46      6.00 o
  -9   1   0      126.50      132.55      5.77 o
  -8   1   0        8.85        6.70      5.42 o
  -7   1   0      178.42      186.46      5.67 o
  -6   1   0      468.93      449.24      8.96 o
  -5   1   0       37.12       34.87      4.71 o
  -4   1   0     1396.72     1401.98     11.07 o
  -3   1   0      293.88      330.70      6.19 o
  -2   1   0     2221.22     2316.32     19.26 o
  -1   1   0     2759.55     2784.38    116.35 o
   1   1   0       51.62       28.32      9.07 o
   2   1   0      377.11      460.72      8.19 o
   3   1   0       57.41       57.19      6.94 o
   4   1   0        4.70        7.29      5.53 o
   5   1   0     1286.57     1329.57     22.43 o
   6   1   0       12.12        9.23      4.97 o
   7   1   0      736.37      736.86     11.30 o
   8   1   0      686.96      674.87     20.87 o
   9   1   0      302.32      304.42      6.77 o
  10   1   0       49.36       36.98      6.16 o
 -10   2   0      142.40      154.88      7.27 o
  -9   2   0       63.40       59.14      5.65 o
  -8   2   0      314.43      327.88      5.83 o
  -7   2   0      187.82      219.23      6.67 o
  -6   2   0      158.67      146.65      5.51 o
  -5   2   0      267.40      288.17      5.66 o
  -4   2   0      855.37      844.87     11.10 o
  -3   2   0     1768.91     1710.28     12.23 o
  -2   2   0      357.84      392.44      7.01 o
  -1   2   0       28.13       26.10      7.55 o
   0   2   0     5227.20     4065.55    496.72 o
   1   2   0      369.62      442.58     11.09 o
   2   2   0      203.81      237.57      7.57 o
   3   2   0      672.90      722.28      7.71 o
   4   2   0      914.07      978.37     15.02 o
   5   2   0      727.59      764.84      8.90 o
   6   2   0     1418.43     1555.60     28.05 o
   7   2   0      384.35      419.26      8.65 o
   8   2   0      151.07      176.11      5.94 o
   9   2   0        2.05        9.36      6.39 o
  10   2   0        5.72        4.79      6.04 o
 -10   3   0       28.24       25.65      5.85 o
  -9   3   0      110.14       95.46      5.78 o
  -8   3   0       40.77       44.28      6.14 o
  -7   3   0        6.75       10.66      5.34 o
  -6   3   0      663.72      649.33      5.95 o
  -5   3   0        0.93        4.26      4.61 o
  -4   3   0     1427.30     1498.66     14.52 o
  -3   3   0      230.64      255.86      5.41 o
  -2   3   0      383.29      382.04     12.85 o
  -1   3   0     1786.21     1811.17    132.78 o
   0   3   0       27.81       36.95      7.02 o
   1   3   0      668.28      637.16     15.98 o
   2   3   0     4118.80     4064.93     43.53 o
   3   3   0      271.45      359.66      6.86 o
   4   3   0      347.98      329.25      6.37 o
   5   3   0      118.38      118.45      5.49 o
   6   3   0       99.64      104.25      5.66 o
   7   3   0      174.17      167.39      6.79 o
   8   3   0      116.57      117.52      7.02 o
   9   3   0       48.12       47.29      6.06 o
  10   3   0      105.77      102.30      6.22 o
 -10   4   0      174.45      148.64      6.41 o
  -9   4   0       40.37       30.09      6.18 o
  -8   4   0      245.90      247.23      7.85 o
  -7   4   0      115.45      109.76      6.23 o
  -6   4   0       42.34       34.34      4.65 o
  -5   4   0      838.80      841.88      6.25 o
  -4   4   0     4230.98     4063.37    104.32 o
  -3   4   0        1.49        7.05      5.04 o
  -2   4   0      944.45      814.03     39.31 o
  -1   4   0     1396.68     1376.70    104.81 o
   0   4   0     3623.92     3111.07    274.26 o
   1   4   0      641.47      670.69     22.12 o
   2   4   0      421.41      393.45      8.09 o
   3   4   0       35.69       38.32      6.32 o
   4   4   0     1187.37     1133.58     17.94 o
   5   4   0      265.25      274.58      5.86 o
   6   4   0      486.84      465.00      7.93 o
   7   4   0       44.55       52.74      6.08 o
   8   4   0        6.03        7.12      5.70 o
   9   4   0      113.78      121.58      7.68 o
  10   4   0      118.04      111.42      7.22 o
 -10   5   0       47.47       44.55      6.90 o
  -9   5   0       67.63       57.88      6.29 o
  -8   5   0      276.97      284.01      6.09 o
  -7   5   0      292.17      303.86      6.52 o
  -6   5   0     1208.26     1183.82     15.14 o
  -5   5   0      452.40      482.61      7.12 o
  -4   5   0     2013.07     1847.05     29.57 o
  -3   5   0      311.79      314.98      8.20 o
  -2   5   0     1693.09     1528.79     90.15 o
  -1   5   0      701.90      556.51     43.52 o
   0   5   0    11532.66     9040.94    942.45 o
   1   5   0       77.68       69.89      6.68 o
   2   5   0     3864.66     3657.44     14.35 o
   3   5   0      263.61      319.30      7.45 o
   4   5   0      498.67      513.96      7.41 o
   5   5   0      645.63      720.67     15.85 o
   6   5   0      142.46      158.88      6.20 o
   7   5   0       52.21       42.88      7.19 o
   8   5   0      567.42      595.32     18.64 o
   9   5   0       21.57       21.22      6.80 o
 -10   6   0       43.98       23.98      6.93 o
  -9   6   0      111.46      126.43      6.14 o
  -8   6   0        7.63        6.59      5.34 o
  -7   6   0      228.06      221.53      5.44 o
  -6   6   0      108.17      121.72      5.07 o
  -5   6   0       30.20       26.98      5.15 o
  -4   6   0     1379.49     1349.53     46.59 o
  -3   6   0      342.87      332.42     21.53 o
  -2   6   0       17.50       14.45      4.87 o
  -1   6   0      289.70      348.54     26.07 o
   0   6   0       14.82       29.48      5.72 o
   1   6   0        1.81        9.37      5.31 o
   2   6   0      961.40      828.80     28.64 o
   3   6   0       19.25       12.76      6.47 o
   4   6   0     2528.32     2449.67     36.12 o
   5   6   0        2.53        1.17      7.44 o
   6   6   0      469.22      493.92      8.34 o
   7   6   0      362.95      376.15     12.93 o
   8   6   0       86.26       88.33      7.48 o
   9   6   0       69.18       64.66      6.80 o
 -10   7   0      118.76       98.67     13.91 o
  -9   7   0      128.42      119.92      6.02 o
  -8   7   0      646.24      618.48     18.96 o
  -7   7   0        1.04        5.33      5.44 o
  -6   7   0      259.69      288.28      7.23 o
  -5   7   0        1.74        7.22      5.17 o
  -4   7   0       51.74       51.68      5.28 o
  -3   7   0     1157.53     1123.03     51.93 o
  -2   7   0     3585.40     3323.43    242.79 o
  -1   7   0     3010.18     2805.34    229.02 o
   0   7   0     3840.78     3467.86    254.93 o
   1   7   0       14.94       12.29      6.04 o
   2   7   0      826.24      723.62     39.30 o
   3   7   0       70.61       66.01      6.80 o
   4   7   0     1177.65     1144.36     10.37 o
   5   7   0       18.86       15.62      9.26 o
   6   7   0      762.48      766.07      8.80 o
   7   7   0      118.81      135.42      7.74 o
   8   7   0       87.62      102.98     10.22 o
   9   7   0        2.45       11.75      8.79 o
  -9   8   0      319.45      300.88      8.07 o
  -8   8   0        0.95        5.42      5.93 o
  -7   8   0       36.08       51.55      6.41 o
  -6   8   0        2.40       13.42      7.90 o
  -5   8   0      111.14      118.43      5.81 o
  -4   8   0      401.25      415.67     17.70 o
  -3   8   0      399.12      359.96     11.83 o
  -2   8   0       10.61       11.12      5.40 o
  -1   8   0      196.63      180.49     11.67 o
   0   8   0      525.51      487.17     30.09 o
   1   8   0      349.41      357.58     12.78 o
   2   8   0      258.52      239.04     23.03 o
   3   8   0      799.53      777.27     23.09 o
   4   8   0      202.44      193.02      7.79 o
   5   8   0      310.89      326.87      7.80 o
   6   8   0       12.81        3.75      7.41 o
   7   8   0       51.59       51.23      8.58 o
   8   8   0        4.23       14.91     13.33 o
  -9   9   0       53.31       57.55      6.35 o
  -8   9   0      132.82      135.41      6.67 o
  -7   9   0       10.44       15.62      5.45 o
  -6   9   0       35.40       38.12      5.61 o
  -5   9   0       65.62       72.85      5.50 o
  -4   9   0      630.96      633.25     24.85 o
  -3   9   0       31.56       32.04      5.47 o
  -2   9   0     2076.01     1902.01    125.49 o
  -1   9   0       37.49       40.92      5.59 o
   0   9   0     1733.38     1729.96    105.94 o
   1   9   0       13.70       15.75      6.48 o
   2   9   0       39.04       42.06      7.66 o
   3   9   0      268.05      248.75     17.00 o
   4   9   0      827.62      834.77     39.69 o
   5   9   0       26.22       31.50      7.63 o
   6   9   0      471.12      500.96     16.19 o
   7   9   0      269.74      254.06      8.99 o
   8   9   0      122.22      114.48     14.45 o
  -8  10   0       74.40       78.06      6.19 o
  -7  10   0        0.03        2.91      5.62 o
  -6  10   0      146.92      134.83     12.25 o
  -5  10   0       24.07       25.06      5.26 o
  -4  10   0      379.79      381.67     17.33 o
  -3  10   0       35.75       43.96      5.80 o
  -2  10   0       71.79       84.48      5.89 o
  -1  10   0        1.09        8.04      5.91 o
   0  10   0      516.08      535.69     26.65 o
   1  10   0       14.96       30.76      6.62 o
   2  10   0     1443.41     1378.02    114.74 o
   3  10   0      260.31      241.11     16.40 o
   4  10   0       55.50       61.19      7.65 o
   5  10   0      451.40      442.58     18.61 o
   6  10   0        2.60       15.94      8.99 o
   7  10   0       28.82       29.86      8.69 o
  -7  11   0       12.69       12.65      6.02 o
  -6  11   0       94.76       90.74      5.97 o
  -5  11   0      111.12       99.93      7.37 o
  -4  11   0      549.09      556.50     32.53 o
  -3  11   0      165.02      171.39      6.06 o
  -2  11   0      610.13      609.13     23.10 o
  -1  11   0        2.44        2.91      5.77 o
   0  11   0       36.73       35.44      6.38 o
   1  11   0      241.99      209.50     31.68 o
   2  11   0      194.92      184.40      8.00 o
   3  11   0       58.43       67.85      8.50 o
   4  11   0     1084.19     1022.28     38.25 o
   5  11   0      108.79      112.46      9.40 o
   6  11   0       24.61       31.73      8.79 o
  -7  12   0        9.60       14.67     14.36 o
  -6  12   0       95.73       91.18      6.12 o
  -5  12   0       14.22       16.49      6.47 o
  -4  12   0      119.77      116.53      5.98 o
  -3  12   0       22.08       26.54      6.11 o
  -2  12   0      190.47      205.46     10.39 o
  -1  12   0      254.07      260.10     13.89 o
   0  12   0      233.89      249.22     13.53 o
   1  12   0        0.51        5.94      6.90 o
   2  12   0      268.34      264.51     14.21 o
   3  12   0        5.72       -4.06      7.46 o
   4  12   0        3.93       -2.05      9.15 o
   5  12   0       22.11       20.19      8.79 o
  -5  13   0        4.88        6.75      5.88 o
  -4  13   0      332.21      351.06     13.14 o
  -3  13   0       57.99       60.79      6.63 o
  -2  13   0       48.21       53.15      6.43 o
  -1  13   0       10.92       16.51      6.28 o
   0  13   0      150.65      143.21      6.96 o
   1  13   0        0.02        6.44      8.80 o
   2  13   0      101.45      104.02     13.87 o
   3  13   0       40.16       42.39      9.33 o
   4  13   0       30.72       30.12      9.70 o
  -3  14   0       32.79       27.79      6.30 o
  -2  14   0      278.30      310.01     14.06 o
  -1  14   0       95.81       97.36      7.42 o
   0  14   0      109.98      105.23      8.63 o
   1  14   0        8.13       19.20      8.76 o
   2  14   0        7.12        9.44      8.21 o
  -2 -14   1        2.47       -5.24      9.66 o
  -1 -14   1      153.28      151.47     15.38 o
   0 -14   1       62.98       64.88      7.90 o
   1 -14   1      270.29      273.60      7.38 o
   2 -14   1       18.97       20.88      7.26 o
   3 -14   1      132.87      126.93     11.58 o
   4 -14   1        0.65        5.18      9.16 o
  -4 -13   1       22.00       15.14      9.94 o
  -3 -13   1      119.66      125.70     21.24 o
  -2 -13   1      212.78      215.40     25.13 o
  -1 -13   1        5.38        8.38      6.45 o
   0 -13   1       73.89       81.12      7.27 o
   1 -13   1       22.69       25.20      6.81 o
   2 -13   1       10.06       14.78      6.59 o
   3 -13   1      131.32      141.03      6.97 o
   4 -13   1        8.00       10.51      6.62 o
   5 -13   1        9.13        7.88      6.52 o
  -5 -12   1       41.89       44.83      9.58 o
  -4 -12   1        0.96       -6.38      8.97 o
  -3 -12   1     1203.21     1177.89    104.20 o
  -2 -12   1       23.97       31.30      8.57 o
  -1 -12   1      791.29      758.38     45.09 o
   0 -12   1      159.08      177.18      9.01 o
   1 -12   1      421.74      403.50     18.50 o
   2 -12   1       40.22       32.62      6.25 o
   3 -12   1      234.27      235.68      9.65 o
   4 -12   1        2.50        3.90      7.97 o
   5 -12   1      576.30      609.09     27.80 o
   6 -12   1       38.73       33.70      6.89 o
  -6 -11   1        4.33        3.62      9.52 o
  -5 -11   1      149.14      155.50      9.20 o
  -4 -11   1       51.54       42.70      8.63 o
  -3 -11   1      181.93      157.15     11.43 o
  -2 -11   1       19.34       11.86      8.25 o
  -1 -11   1       33.15       38.24      6.92 o
   0 -11   1        1.51        4.60      5.78 o
   1 -11   1       19.99       22.78      6.47 o
   2 -11   1      242.12      231.96      8.00 o
   3 -11   1      177.14      208.33      7.98 o
   4 -11   1       10.92       14.43      5.42 o
   5 -11   1      109.29      118.23      7.26 o
   6 -11   1      192.29      201.12      8.28 o
   7 -11   1        5.29        9.55      6.10 o
  -7 -10   1       58.20       50.74      8.84 o
  -6 -10   1        0.07        8.14      8.12 o
  -5 -10   1      140.89      129.43      7.87 o
  -4 -10   1       25.47       31.05      8.15 o
  -3 -10   1      568.17      533.67     10.40 o
  -2 -10   1       69.81       73.38      7.23 o
  -1 -10   1      170.20      183.19      7.59 o
   0 -10   1       96.67      101.92      7.21 o
   1 -10   1       66.64       69.98      5.80 o
   2 -10   1       33.88       17.81      5.59 o
   3 -10   1      407.84      401.33     18.32 o
   4 -10   1      159.20      174.95      7.99 o
   5 -10   1      447.27      464.70     21.01 o
   6 -10   1      132.30      140.84      6.02 o
   7 -10   1      143.54      145.58      6.28 o
   8 -10   1        1.59       -6.47      6.47 o
  -8  -9   1        5.54        2.93     13.79 o
  -7  -9   1      394.63      372.53     10.13 o
  -6  -9   1      114.26      104.03      7.30 o
  -5  -9   1       44.25       55.82      6.73 o
  -4  -9   1       11.04       20.34      7.10 o
  -3  -9   1      430.69      404.47     47.30 o
  -2  -9   1      703.78      668.59     31.82 o
  -1  -9   1      529.22      524.41     30.28 o
   0  -9   1       13.93       12.44      5.43 o
   1  -9   1      722.00      692.70     34.33 o
   2  -9   1        6.35        6.49      5.58 o
   3  -9   1      365.79      371.39     18.91 o
   4  -9   1      144.19      144.97      8.04 o
   5  -9   1       57.58       69.55      5.52 o
   6  -9   1      120.19      110.07      6.04 o
   7  -9   1      119.24      128.54     15.43 o
   8  -9   1        4.51       10.22      6.20 o
   9  -9   1       12.37       21.44      7.07 o
  -8  -8   1      157.65      154.45     11.30 o
  -7  -8   1       15.03       20.55      7.92 o
  -6  -8   1       72.95       69.91      7.68 o
  -5  -8   1      402.05      403.54      8.00 o
  -4  -8   1      410.83      416.63      8.58 o
  -3  -8   1     2572.91     2473.30     68.99 o
  -2  -8   1      353.74      302.66     28.36 o
  -1  -8   1        4.00        3.33      6.11 o
   0  -8   1      868.81      834.06     44.17 o
   1  -8   1     1452.09     1337.67     88.97 o
   2  -8   1       75.43       65.00      5.31 o
   3  -8   1      979.73      946.53     48.50 o
   4  -8   1      689.98      679.40     23.17 o
   5  -8   1       42.33       46.06      5.74 o
   6  -8   1       45.36       42.17      5.18 o
   7  -8   1      151.15      152.59      5.85 o
   8  -8   1       68.56       71.14      6.14 o
   9  -8   1        8.24        3.46      5.54 o
  -9  -7   1      430.91      432.01     15.78 o
  -8  -7   1        1.88        4.63      8.94 o
  -7  -7   1     1055.64     1051.08     10.43 o
  -6  -7   1        6.45       10.85     10.31 o
  -5  -7   1      636.90      690.43      8.52 o
  -4  -7   1      108.95       99.68      7.05 o
  -3  -7   1      753.10      674.47     19.67 o
  -2  -7   1       98.36       95.05      9.40 o
  -1  -7   1     2335.29     1929.45    106.16 o
   0  -7   1        5.97        5.09      5.37 o
   1  -7   1     1224.23      958.04     63.87 o
   2  -7   1      111.90      102.98     11.58 o
   3  -7   1      687.96      617.58     21.50 o
   4  -7   1       22.88       22.66      5.87 o
   5  -7   1     1738.90     1718.02     33.28 o
   6  -7   1        7.75        8.74      5.25 o
   7  -7   1      721.23      783.94     25.09 o
   8  -7   1        5.33       13.76      5.77 o
   9  -7   1       30.24       27.83      5.89 o
  -9  -6   1        2.30        6.70      8.31 o
  -8  -6   1       70.70       78.35      7.27 o
  -7  -6   1       35.80       35.27      9.05 o
  -6  -6   1       71.14       68.25      7.35 o
  -5  -6   1       12.95       16.57      6.68 o
  -4  -6   1       17.07       15.61      6.86 o
  -3  -6   1       67.61       62.73      8.54 o
  -2  -6   1      414.79      412.90     15.42 o
  -1  -6   1      191.87      160.10      6.60 o
   0  -6   1     1943.71     1797.79     94.46 o
   1  -6   1     3021.50     2826.83    191.35 o
   2  -6   1      178.98      146.77      5.94 o
   3  -6   1     2151.49     2108.80     80.61 o
   4  -6   1      135.90      132.03      5.54 o
   5  -6   1        7.98       14.52      5.13 o
   6  -6   1      347.12      353.87      7.80 o
   7  -6   1       19.30       21.70      6.03 o
   8  -6   1       74.31       73.02      6.09 o
   9  -6   1      112.30      123.56      5.91 o
  10  -6   1        8.22        8.06      7.04 o
 -10  -5   1       27.19       19.41      7.31 o
  -9  -5   1      291.28      307.40      8.01 o
  -8  -5   1      133.65      144.29      8.48 o
  -7  -5   1      292.27      308.85      8.22 o
  -6  -5   1      115.68      114.40      5.99 o
  -5  -5   1      982.71      999.83      8.51 o
  -4  -5   1      420.68      443.51      8.22 o
  -3  -5   1     2809.61     2662.98     13.11 o
  -2  -5   1       11.73       13.48      7.46 o
  -1  -5   1    11945.58     9450.69    352.39 o
   0  -5   1     3848.84     3496.43    212.10 o
   1  -5   1     1513.93     1251.02     74.37 o
   2  -5   1      137.68      145.58      6.57 o
   3  -5   1     1777.07     1734.51     45.86 o
   4  -5   1      134.77      131.90      5.02 o
   5  -5   1     1030.51     1031.30      9.13 o
   6  -5   1      704.18      674.58      8.50 o
   7  -5   1      616.24      635.70      7.45 o
   8  -5   1        4.48        6.72      5.48 o
   9  -5   1      138.85      139.23      6.99 o
  10  -5   1        1.28        1.48      6.47 o
 -10  -4   1       68.50       70.42      7.39 o
  -9  -4   1        9.81        9.32      6.30 o
  -8  -4   1        0.33        5.20      6.22 o
  -7  -4   1      469.59      487.13      9.52 o
  -6  -4   1        0.71        7.13      6.34 o
  -5  -4   1       39.54       23.44      5.90 o
  -4  -4   1      240.30      219.32      6.58 o
  -3  -4   1      291.74      247.92      7.20 o
  -2  -4   1     6467.58     6038.68     83.33 o
  -1  -4   1      807.00      768.59     18.03 o
   0  -4   1       22.06       26.21      6.83 o
   1  -4   1     1583.43     1430.67     89.44 o
   2  -4   1      647.13      635.56     21.31 o
   3  -4   1      868.15      859.84     16.30 o
   4  -4   1      668.07      630.85      6.28 o
   5  -4   1      286.58      265.92      5.49 o
   6  -4   1      202.20      184.92      5.68 o
   7  -4   1      114.62      113.54      5.69 o
   8  -4   1        0.48        1.81      6.73 o
   9  -4   1       22.57       34.55      5.06 o
  10  -4   1        4.66       10.88      5.92 o
 -10  -3   1       16.68       15.84      6.36 o
  -9  -3   1       67.85       72.72      6.16 o
  -8  -3   1       31.51       36.70      6.09 o
  -7  -3   1       10.96       12.56      5.69 o
  -6  -3   1      173.99      163.21      5.83 o
  -5  -3   1     1890.09     2014.65     51.14 o
  -4  -3   1        3.02        8.02      5.30 o
  -3  -3   1     8721.54     8812.54    305.82 o
  -2  -3   1       27.68       49.23      7.16 o
  -1  -3   1      762.05      719.70     10.31 o
   0  -3   1        1.48       10.48      7.56 o
   1  -3   1       87.07      113.51      7.74 o
   2  -3   1      909.86      913.58     16.31 o
   3  -3   1     2256.00     2056.67     12.83 o
   4  -3   1     2127.08     2146.87     40.44 o
   5  -3   1      801.62      819.27      9.73 o
   6  -3   1       33.26       46.28      4.88 o
   7  -3   1      378.89      365.86     14.69 o
   8  -3   1       17.97       20.67      5.07 o
   9  -3   1       84.66       82.57      5.88 o
  10  -3   1        0.76        9.53      5.93 o
 -10  -2   1       96.13       86.65      6.69 o
  -9  -2   1      341.20      343.47      6.43 o
  -8  -2   1       73.05       85.37      5.56 o
  -7  -2   1     2493.99     2478.89     31.18 o
  -6  -2   1      465.60      483.76      9.27 o
  -5  -2   1      263.86      281.62      6.16 o
  -4  -2   1      902.03     1025.01      7.64 o
  -3  -2   1       13.64       29.24      5.46 o
  -2  -2   1       58.04       80.94      7.12 o
  -1  -2   1      352.40      385.98      9.95 o
   0  -2   1       58.86       47.73      8.33 o
   1  -2   1     1093.30     1057.48     18.70 o
   2  -2   1       59.21       50.32      6.32 o
   3  -2   1      428.94      467.95      8.41 o
   4  -2   1     1620.93     1746.92     25.66 o
   5  -2   1      747.83      816.03     17.23 o
   6  -2   1      131.99      131.60      6.07 o
   7  -2   1      485.59      530.29      9.05 o
   8  -2   1       69.37       76.45      5.79 o
   9  -2   1       44.17       51.72      5.79 o
  10  -2   1      113.35      119.50      6.10 o
 -10  -1   1       59.10       52.05      6.47 o
  -9  -1   1        0.80        1.57      5.69 o
  -8  -1   1        0.97       -1.81      5.27 o
  -7  -1   1      240.75      224.91      5.30 o
  -6  -1   1      340.02      345.66      6.14 o
  -5  -1   1     5153.50     5245.89     45.59 o
  -4  -1   1      636.83      687.05      6.99 o
  -3  -1   1      287.88      401.21      6.66 o
  -2  -1   1     2436.12     2710.81     62.56 o
  -1  -1   1     8233.06     7714.90    162.41 o
   0  -1   1       23.02       28.73     17.91 o
   1  -1   1    22624.80    16321.12   1748.86 o
   2  -1   1     2212.92     2199.71     27.90 o
   3  -1   1     4022.36     3928.94     21.17 o
   4  -1   1      865.04      972.28     13.78 o
   5  -1   1      231.74      222.04      8.67 o
   6  -1   1      236.41      227.44      7.47 o
   7  -1   1      210.18      220.41      6.32 o
   8  -1   1      200.71      206.83      7.47 o
   9  -1   1      360.93      348.35      9.95 o
  10  -1   1       95.31       88.60      6.34 o
 -11   0   1       21.36       10.98      8.56 o
 -10   0   1       79.36       80.02      6.10 o
  -9   0   1      570.54      569.59     13.56 o
  -8   0   1      143.56      142.54      5.86 o
  -7   0   1     2661.83     2620.24     41.28 o
  -6   0   1      256.21      268.24      8.62 o
  -5   0   1      460.23      404.22      8.98 o
  -4   0   1     1792.46     1986.72     20.11 o
  -3   0   1      484.16      403.97      6.53 o
  -2   0   1       93.19      114.10      6.96 o
  -1   0   1     3967.36     3746.09    250.38 o
   0   0   1       33.83      -32.27     32.27 o
   1   0   1      170.43      120.05      8.01 o
   2   0   1     3582.70     3531.51    552.33 o
   3   0   1     2341.18     2248.37     43.52 o
   4   0   1      751.72      741.94     13.63 o
   5   0   1      114.35       84.79      4.74 o
   6   0   1        0.30        4.44      4.93 o
   7   0   1     1100.34     1137.81     16.33 o
   8   0   1       35.35       35.95      5.40 o
   9   0   1       63.30       61.01      5.48 o
  10   0   1        6.81       10.47      6.16 o
 -11   1   1        0.87        3.33      6.55 o
 -10   1   1       45.54       54.05      5.39 o
  -9   1   1        1.56        4.93      5.25 o
  -8   1   1       59.42       52.78      4.94 o
  -7   1   1      245.16      256.76      6.97 o
  -6   1   1      375.36      365.29      5.19 o
  -5   1   1      413.37      360.33      5.85 o
  -4   1   1       55.87       61.20      5.24 o
  -3   1   1     1141.93     1297.71     11.08 o
  -2   1   1     3273.78     3499.06    128.94 o
  -1   1   1      326.79      231.46      8.44 o
   0   1   1       35.91       26.01      9.53 o
   1   1   1    12628.64    10537.56    108.87 o
   2   1   1      178.57      213.16      7.04 o
   3   1   1     2736.20     2696.44     60.62 o
   4   1   1       68.20       89.20      5.12 o
   5   1   1       18.35       40.35     10.71 o
   6   1   1      404.41      419.83      5.86 o
   7   1   1      341.51      356.77     10.87 o
   8   1   1       11.31       19.53      5.23 o
   9   1   1       34.32       34.87      6.18 o
  10   1   1       39.54       38.97      6.89 o
 -11   2   1      242.03      222.36      6.64 o
 -10   2   1       49.42       47.78      5.75 o
  -9   2   1      427.58      420.86      6.48 o
  -8   2   1        5.59        7.43      5.68 o
  -7   2   1      579.70      613.16      6.44 o
  -6   2   1        4.91        3.03      5.02 o
  -5   2   1      100.26       78.24      4.53 o
  -4   2   1     1801.80     1813.67     18.44 o
  -3   2   1     6473.56     6584.61    292.57 o
  -2   2   1    22050.23    17512.41   2259.35 o
  -1   2   1     9062.70     7583.56   1045.91 o
   0   2   1      165.92      130.68      9.02 o
   1   2   1       99.93      160.40      7.84 o
   2   2   1     2331.04     2467.45     44.73 o
   3   2   1     8149.92     8097.52     97.26 o
   4   2   1      108.76       93.35      5.76 o
   5   2   1     2066.90     2031.80     52.16 o
   6   2   1       88.90       91.96      5.26 o
   7   2   1      127.24      136.67      7.86 o
   8   2   1        7.93       11.88      6.00 o
   9   2   1      173.84      185.89      6.22 o
  10   2   1        0.14       -5.52      6.31 o
 -11   3   1        1.52        9.55     11.38 o
 -10   3   1      188.49      184.23      7.48 o
  -9   3   1       96.60       87.29      6.56 o
  -8   3   1        5.98       10.01      4.97 o
  -7   3   1      341.19      374.73     10.09 o
  -6   3   1      275.24      263.36      5.28 o
  -5   3   1     1088.20     1239.33     19.37 o
  -4   3   1     2625.69     2848.85     68.05 o
  -3   3   1      299.53      317.99     10.68 o
  -2   3   1     3375.43     3207.00    222.06 o
  -1   3   1      484.42      441.80     36.07 o
   0   3   1      404.80      486.95     47.84 o
   1   3   1     3472.69     3214.84    107.45 o
   2   3   1     5979.33     5934.93    114.98 o
   3   3   1      437.51      544.52      6.83 o
   4   3   1     2683.56     2799.89     12.99 o
   5   3   1        1.91        7.86      5.65 o
   6   3   1        2.52        0.65      6.60 o
   7   3   1      173.71      172.54      5.84 o
   8   3   1       46.63       51.58      5.88 o
   9   3   1       47.76       59.65      6.19 o
  10   3   1      146.61      138.08      7.00 o
 -10   4   1        2.42        4.60      6.10 o
  -9   4   1        0.95       -3.67      6.00 o
  -8   4   1      102.85       89.11      5.78 o
  -7   4   1       72.24       87.71      5.08 o
  -6   4   1       41.38       45.39      5.13 o
  -5   4   1     3671.41     3533.31     79.88 o
  -4   4   1        3.29        6.75      4.83 o
  -3   4   1     1356.61     1205.55     48.78 o
  -2   4   1      229.26      220.59     12.47 o
  -1   4   1     4384.86     3816.10    415.97 o
   0   4   1        6.20        3.11      5.92 o
   1   4   1     4982.32     4462.07    195.30 o
   2   4   1       47.30       67.47      8.83 o
   3   4   1    10470.04    10154.53     80.75 o
   4   4   1       83.11       82.55      5.63 o
   5   4   1      592.36      607.10      6.38 o
   6   4   1      135.16      133.71      5.50 o
   7   4   1       92.09       83.37      6.25 o
   8   4   1        6.14        8.23      6.42 o
   9   4   1      250.70      242.04      7.50 o
  10   4   1       34.10       32.43      7.79 o
 -10   5   1        0.21       -2.33      5.99 o
  -9   5   1      167.22      176.59      5.72 o
  -8   5   1      152.70      142.37      5.38 o
  -7   5   1      316.63      292.82      6.28 o
  -6   5   1      412.94      395.27      5.77 o
  -5   5   1      313.81      315.35      5.26 o
  -4   5   1       54.88       30.68      4.71 o
  -3   5   1     1629.99     1548.86     76.16 o
  -2   5   1        2.33       10.39      5.31 o
  -1   5   1     1233.60     1140.30     98.69 o
   0   5   1     1102.58     1113.68     84.23 o
   1   5   1      608.91      557.06     31.08 o
   2   5   1      503.42      480.28     13.07 o
   3   5   1      198.97      202.98      6.97 o
   4   5   1      261.74      269.76      8.31 o
   5   5   1       13.21       14.72      5.72 o
   6   5   1      143.96      138.00      6.59 o
   7   5   1      135.47      139.91      8.29 o
   8   5   1       11.43       16.48      6.43 o
   9   5   1        3.84       11.85      6.46 o
 -10   6   1        3.76        0.32      6.43 o
  -9   6   1       14.41       17.41      5.67 o
  -8   6   1       42.96       44.13      5.37 o
  -7   6   1      411.83      405.92      9.36 o
  -6   6   1      120.91      107.15      5.29 o
  -5   6   1     1788.87     1738.24     47.99 o
  -4   6   1        0.96        0.33      4.74 o
  -3   6   1      937.40      893.13     51.91 o
  -2   6   1      118.57      131.84      7.67 o
  -1   6   1     1362.50     1182.45    107.32 o
   0   6   1      421.80      440.00     30.30 o
   1   6   1     1992.94     1744.94    109.75 o
   2   6   1      426.00      420.59     19.60 o
   3   6   1     2207.20     2165.11     19.64 o
   4   6   1      115.48      119.18      8.38 o
   5   6   1      136.63      148.28      7.12 o
   6   6   1        4.63        4.69      6.27 o
   7   6   1      163.42      190.98      6.87 o
   8   6   1       53.12       52.66      6.98 o
   9   6   1      140.76      142.75      7.68 o
 -10   7   1        6.16       18.09      6.01 o
  -9   7   1      327.32      330.47      6.44 o
  -8   7   1       10.87       12.03      5.47 o
  -7   7   1       12.64       10.05      5.16 o
  -6   7   1        2.14        1.01      5.24 o
  -5   7   1        7.16       13.18      7.84 o
  -4   7   1       43.80       37.64      5.21 o
  -3   7   1     1195.38     1176.50     75.51 o
  -2   7   1        9.40        8.76      5.33 o
  -1   7   1     1431.50     1317.32    112.09 o
   0   7   1        5.40       11.75      5.27 o
   1   7   1       27.96       24.59      5.71 o
   2   7   1      110.12       91.73      6.39 o
   3   7   1        2.99       13.65      9.72 o
   4   7   1      193.37      203.80      6.62 o
   5   7   1      525.83      576.64      8.14 o
   6   7   1        0.52       14.19      8.84 o
   7   7   1       37.10       38.56      8.50 o
   8   7   1      109.01       87.07     13.00 o
  -9   8   1       43.60       47.92      6.38 o
  -8   8   1       24.37       26.10      5.71 o
  -7   8   1      322.18      348.59     12.71 o
  -6   8   1      128.30      131.68      5.61 o
  -5   8   1      945.76      970.70     40.44 o
  -4   8   1     1417.91     1364.81     65.15 o
  -3   8   1       36.38       33.47      4.85 o
  -2   8   1      631.47      603.52     42.47 o
  -1   8   1     1896.98     1742.98    119.33 o
   0   8   1        0.33       -0.94      5.34 o
   1   8   1      478.56      452.12     23.89 o
   2   8   1     1018.90      929.34     57.04 o
   3   8   1      152.79      161.13      7.15 o
   4   8   1      150.15      151.99     13.70 o
   5   8   1       65.96       71.89      7.37 o
   6   8   1      188.41      177.74      7.15 o
   7   8   1      248.74      250.96      8.40 o
   8   8   1       36.31       42.00      7.72 o
  -9   9   1      160.95      156.48      7.67 o
  -8   9   1       35.20       32.11      6.11 o
  -7   9   1       38.40       51.28      6.31 o
  -6   9   1        0.17       -0.04      5.57 o
  -5   9   1      325.46      323.93     18.01 o
  -4   9   1      670.88      668.74     29.22 o
  -3   9   1     1480.36     1441.16    100.85 o
  -2   9   1        5.38       14.82      5.17 o
  -1   9   1      792.43      759.24     47.64 o
   0   9   1       15.57       11.67      6.05 o
   1   9   1      240.59      253.97      9.51 o
   2   9   1       20.60       24.62      6.94 o
   3   9   1     1643.73     1574.39     68.06 o
   4   9   1      251.49      255.08      8.90 o
   5   9   1      412.51      430.21     23.72 o
   6   9   1       21.54       28.76      8.76 o
   7   9   1        8.65        5.12      9.25 o
  -8  10   1       14.33       17.87      6.82 o
  -7  10   1       53.36       64.95      6.12 o
  -6  10   1       91.01       87.87      5.61 o
  -5  10   1        1.86       13.80      5.30 o
  -4  10   1      100.99      108.96      9.05 o
  -3  10   1       26.32       18.20      5.77 o
  -2  10   1       48.91       42.63      5.66 o
  -1  10   1      710.86      699.17     33.57 o
   0  10   1       30.94       26.20      6.28 o
   1  10   1      201.06      208.30      8.89 o
   2  10   1      586.96      540.82     36.11 o
   3  10   1       84.08       73.32      8.43 o
   4  10   1        7.04       17.61      8.14 o
   5  10   1       97.85       99.53      8.07 o
   6  10   1        4.36       -3.91     19.02 o
   7  10   1       60.35       61.23     14.14 o
  -7  11   1      107.16      111.04      6.93 o
  -6  11   1      115.88      120.27      7.11 o
  -5  11   1      449.63      500.44     29.48 o
  -4  11   1      227.84      229.50     11.93 o
  -3  11   1      521.19      512.87     29.58 o
  -2  11   1       84.63       85.45      5.83 o
  -1  11   1      100.12      103.93      9.56 o
   0  11   1       77.68       80.88      8.44 o
   1  11   1      810.84      780.36     41.80 o
   2  11   1      111.06       99.74      7.60 o
   3  11   1      903.98      864.76     57.61 o
   4  11   1       10.19       15.27      8.83 o
   5  11   1      396.31      394.48      9.09 o
   6  11   1       62.24       58.65     10.02 o
  -6  12   1       16.54       18.24      6.81 o
  -5  12   1       80.82       84.18      6.63 o
  -4  12   1        0.52        5.57      5.88 o
  -3  12   1       67.13       75.28      6.05 o
  -2  12   1      121.45      114.14      6.09 o
  -1  12   1      378.99      389.99     18.18 o
   0  12   1       19.58       26.43      7.68 o
   1  12   1       66.07       62.96      7.83 o
   2  12   1      134.71      122.80     10.37 o
   3  12   1        5.82        7.16      9.06 o
   4  12   1       37.06       20.78      8.58 o
   5  12   1       78.74       62.66      8.90 o
  -5  13   1      365.79      381.34     17.57 o
  -4  13   1       28.22       21.10      5.95 o
  -3  13   1       40.27       47.43      6.45 o
  -2  13   1       15.28       24.35      6.71 o
  -1  13   1      185.82      193.52     12.22 o
   0  13   1        0.04       -0.16      7.51 o
   1  13   1      455.65      447.93     16.98 o
   2  13   1      138.84      135.30     20.56 o
   3  13   1      203.79      196.76     22.84 o
  -3  14   1      104.65      101.42      7.23 o
  -2  14   1        0.36        1.16      7.08 o
  -1  14   1      120.78      136.86      9.37 o
   0  14   1       79.00       78.23      7.09 o
   1  14   1        7.53       20.75      9.71 o
  -2 -14   2      185.51      193.92     19.76 o
  -1 -14   2        0.99       -2.90      9.43 o
   0 -14   2      168.37      160.95     11.87 o
   1 -14   2       41.02       44.83      7.09 o
   2 -14   2        4.34        6.54      7.35 o
   3 -14   2       58.13       56.08      7.33 o
  -4 -13   2      127.01      125.38     17.10 o
  -3 -13   2       15.42       18.13      9.29 o
  -2 -13   2       36.76       31.49      9.16 o
  -1 -13   2       15.77       28.40      7.66 o
   0 -13   2      249.74      237.06      8.31 o
   1 -13   2        3.83        8.27      6.72 o
   2 -13   2      365.63      382.49      9.34 o
   3 -13   2        8.65       21.01      6.59 o
   4 -13   2      208.81      231.24     10.24 o
   5 -13   2      127.73      129.93      6.53 o
  -5 -12   2        0.88        3.73      9.50 o
  -4 -12   2      297.49      271.50     17.61 o
  -3 -12   2      115.88       96.92      9.08 o
  -2 -12   2      549.84      511.05     43.01 o
  -1 -12   2       39.10       39.54      7.22 o
   0 -12   2      364.17      356.95     14.16 o
   1 -12   2        2.45        5.28      6.46 o
   2 -12   2       84.51       93.04      6.63 o
   3 -12   2       32.45       39.41      6.28 o
   4 -12   2      513.71      555.36     21.72 o
   5 -12   2       57.89       65.69      6.88 o
   6 -12   2      109.64      114.37      7.11 o
  -6 -11   2        2.39        6.29      7.55 o
  -5 -11   2       15.21       12.02      7.91 o
  -4 -11   2        8.85       21.00      8.71 o
  -3 -11   2      314.57      298.50     16.84 o
  -2 -11   2      155.47      147.33     40.04 o
  -1 -11   2       15.08       13.32      6.15 o
   0 -11   2      261.34      265.71     10.08 o
   1 -11   2      105.84      117.96      8.59 o
   2 -11   2       72.17       69.25      5.94 o
   3 -11   2       72.01       79.25      5.78 o
   4 -11   2       76.11       79.51      6.19 o
   5 -11   2       52.23       52.08      5.93 o
   6 -11   2       13.18       18.11      5.77 o
   7 -11   2        7.72        3.09      6.25 o
  -7 -10   2        5.50       12.73      9.40 o
  -6 -10   2      373.48      399.37     13.38 o
  -5 -10   2      241.19      248.19     11.92 o
  -4 -10   2      900.30      857.63     37.71 o
  -3 -10   2      191.30      182.55     17.37 o
  -2 -10   2      402.81      357.45     36.47 o
  -1 -10   2        8.09        8.68      6.30 o
   0 -10   2      308.17      289.15      9.96 o
   1 -10   2        2.16        7.63      5.95 o
   2 -10   2      666.40      660.10     24.32 o
   3 -10   2      646.28      644.05     24.28 o
   4 -10   2      666.80      676.00     27.52 o
   5 -10   2       76.36       76.19      6.15 o
   6 -10   2      296.66      299.65     15.60 o
   7 -10   2       23.45       24.59      6.52 o
   8 -10   2        4.80        6.37      6.91 o
  -8  -9   2       62.46       42.27     11.21 o
  -7  -9   2      238.74      236.10      9.51 o
  -6  -9   2       20.37       21.51      6.97 o
  -5  -9   2      312.17      321.45      8.05 o
  -4  -9   2      831.26      791.97     14.26 o
  -3  -9   2      515.67      504.07     29.85 o
  -2  -9   2     1343.04     1270.97     82.62 o
  -1  -9   2      248.70      234.82     12.50 o
   0  -9   2      734.70      710.48     27.69 o
   1  -9   2      368.19      374.75     14.86 o
   2  -9   2       15.92       17.73      5.54 o
   3  -9   2      165.29      165.29      8.64 o
   4  -9   2       44.26       46.45      5.70 o
   5  -9   2       15.29       23.64      5.39 o
   6  -9   2      140.82      144.22      6.25 o
   7  -9   2        2.13        2.58      5.64 o
   8  -9   2       60.28       62.62      6.32 o
  -8  -8   2      185.93      169.69     14.21 o
  -7  -8   2        4.59        5.13      7.68 o
  -6  -8   2      815.00      820.40     30.77 o
  -5  -8   2       44.16       57.67      8.01 o
  -4  -8   2      636.60      650.75      9.12 o
  -3  -8   2      420.12      435.27     18.66 o
  -2  -8   2      165.71      159.43      9.75 o
  -1  -8   2       19.64       24.41      6.03 o
   0  -8   2     2229.61     2008.71     89.17 o
   1  -8   2      393.39      442.57     21.56 o
   2  -8   2     1182.99     1058.35     43.38 o
   3  -8   2      859.14      801.36     29.13 o
   4  -8   2     1497.46     1431.67     47.79 o
   5  -8   2      200.65      223.74      8.73 o
   6  -8   2      959.70      967.74     24.02 o
   7  -8   2       21.22       16.20      6.05 o
   8  -8   2      114.09      123.08      6.44 o
   9  -8   2       31.84       31.15      6.88 o
  -9  -7   2        9.27       13.46      9.00 o
  -8  -7   2      202.97      204.15      9.41 o
  -7  -7   2      161.62      144.40     10.18 o
  -6  -7   2       81.57       82.83      7.26 o
  -5  -7   2      465.35      467.89      8.77 o
  -4  -7   2        5.75       -1.34      7.51 o
  -3  -7   2      359.15      350.06      8.25 o
  -2  -7   2     1194.28     1069.98     36.45 o
  -1  -7   2       28.70       26.72      5.96 o
   0  -7   2      499.83      412.60     22.02 o
   1  -7   2      434.93      399.21     18.80 o
   2  -7   2        2.77        8.26      5.51 o
   3  -7   2      229.05      234.21     12.44 o
   4  -7   2      276.92      269.21     10.12 o
   5  -7   2      292.60      264.14      9.05 o
   6  -7   2       11.37        7.91      5.24 o
   7  -7   2       55.88       66.54      6.22 o
   8  -7   2        0.57        0.29      5.87 o
   9  -7   2      342.04      325.15      9.47 o
  -9  -6   2       81.13       95.78      8.15 o
  -8  -6   2      171.87      184.20      7.06 o
  -7  -6   2       53.29       61.32      6.45 o
  -6  -6   2     2363.50     2478.73     44.37 o
  -5  -6   2      793.76      837.18      9.42 o
  -4  -6   2      154.86      167.53      7.14 o
  -3  -6   2        8.52        8.88      7.29 o
  -2  -6   2       28.66       23.15      6.39 o
  -1  -6   2      894.34      889.94     33.74 o
   0  -6   2     4653.77     4033.78    211.71 o
   1  -6   2     2287.20     2203.45    129.28 o
   2  -6   2     1740.42     1511.03     62.74 o
   3  -6   2      494.61      497.96     13.39 o
   4  -6   2      555.73      537.98     10.68 o
   5  -6   2        9.59       16.72      5.10 o
   6  -6   2     1025.67      977.78      9.90 o
   7  -6   2        0.46       -4.08      5.46 o
   8  -6   2      368.32      339.11      6.46 o
   9  -6   2       46.07       40.34      6.59 o
 -10  -5   2      152.69      152.72      7.35 o
  -9  -5   2        1.95        6.51      6.54 o
  -8  -5   2      370.54      357.78     15.27 o
  -7  -5   2       44.90       52.77      5.64 o
  -6  -5   2      555.78      551.71      9.31 o
  -5  -5   2      156.74      157.39      6.16 o
  -4  -5   2     1882.06     1848.42     39.82 o
  -3  -5   2       77.28       83.94      6.27 o
  -2  -5   2      112.89       85.06      6.55 o
  -1  -5   2        0.31        1.00      6.07 o
   0  -5   2        6.56       18.10      5.99 o
   1  -5   2       78.29       78.28      5.87 o
   2  -5   2     6743.80     6312.12    275.02 o
   3  -5   2      300.13      297.38      7.00 o
   4  -5   2     1774.75     1745.59     21.11 o
   5  -5   2       73.08       79.55      6.12 o
   6  -5   2      150.17      165.87      5.50 o
   7  -5   2      190.32      200.54      5.46 o
   8  -5   2        1.96        4.82      5.59 o
   9  -5   2       59.42       69.96      6.02 o
  10  -5   2       33.88       35.15      6.61 o
 -10  -4   2        2.43        4.04      7.28 o
  -9  -4   2       21.62       19.54      6.63 o
  -8  -4   2      100.47      108.42      6.26 o
  -7  -4   2      410.29      453.27     11.03 o
  -6  -4   2       15.31       20.41      5.83 o
  -5  -4   2     1227.25     1319.12     46.57 o
  -4  -4   2     1323.19     1417.99     20.06 o
  -3  -4   2     3657.28     3994.49     77.31 o
  -2  -4   2      444.07      406.07      8.29 o
  -1  -4   2      413.13      393.91      7.93 o
   0  -4   2     7583.32     6085.76    443.12 o
   1  -4   2     1846.25     1757.07     71.94 o
   2  -4   2     7132.82     6543.24    246.37 o
   3  -4   2     1648.59     1584.88     23.87 o
   4  -4   2       48.64       41.57      5.39 o
   5  -4   2      481.45      516.49     13.45 o
   6  -4   2      287.61      286.36      5.52 o
   7  -4   2      202.00      221.37      7.63 o
   8  -4   2       51.84       57.71      5.30 o
   9  -4   2        0.42        2.96      5.29 o
  10  -4   2       17.55       17.77      6.06 o
 -10  -3   2       82.81       98.96      6.69 o
  -9  -3   2       21.08       20.15      5.90 o
  -8  -3   2      175.61      182.42      5.83 o
  -7  -3   2      120.62      123.89      5.33 o
  -6  -3   2     1341.43     1351.38     30.88 o
  -5  -3   2      180.05      198.91      5.58 o
  -4  -3   2     2561.12     2722.03     69.68 o
  -3  -3   2     2152.82     2355.13     30.84 o
  -2  -3   2      417.50      444.77      8.85 o
  -1  -3   2      301.67      334.57      8.53 o
   0  -3   2     3888.74     3349.42    254.55 o
   1  -3   2     2333.12     2227.97     66.88 o
   2  -3   2    10003.50     8737.64    306.37 o
   3  -3   2       45.54       52.26      5.30 o
   4  -3   2     4031.86     3935.29     29.83 o
   5  -3   2       27.32       36.18      5.08 o
   6  -3   2      305.08      314.92      8.19 o
   7  -3   2       23.61       17.69      6.38 o
   8  -3   2      190.53      199.63      5.69 o
   9  -3   2        0.06        5.34      5.20 o
  10  -3   2      330.53      274.51      7.22 o
 -10  -2   2       18.83       15.49      6.68 o
  -9  -2   2        2.34        1.59      6.09 o
  -8  -2   2        2.98        3.89      5.69 o
  -7  -2   2       59.99       66.93      5.33 o
  -6  -2   2       28.94       34.76      5.53 o
  -5  -2   2       69.29       86.04      5.18 o
  -4  -2   2      631.41      752.06      7.13 o
  -3  -2   2      281.94      337.87      7.46 o
  -2  -2   2       63.22       71.20      6.81 o
  -1  -2   2       96.03       97.64      8.06 o
   0  -2   2      188.80      197.35     11.01 o
   1  -2   2     2304.00     2212.67     32.31 o
   2  -2   2      274.64      245.02      6.93 o
   3  -2   2      123.10      110.87      5.71 o
   4  -2   2      322.87      305.36      5.81 o
   5  -2   2      417.72      420.21     13.46 o
   6  -2   2      146.36      131.01      5.26 o
   7  -2   2       31.03       32.55      4.95 o
   8  -2   2        1.38        4.98      5.14 o
   9  -2   2      369.44      366.47     13.86 o
  10  -2   2        9.94       15.01      5.71 o
 -11  -1   2       21.49       15.90      7.48 o
 -10  -1   2       11.12       12.73      5.95 o
  -9  -1   2        3.49        8.05      5.87 o
  -8  -1   2      320.21      358.15     12.04 o
  -7  -1   2      146.98      171.63      5.13 o
  -6  -1   2     4179.17     4191.97     71.11 o
  -5  -1   2     1432.03     1438.96     23.67 o
  -4  -1   2     2247.28     2291.51     46.05 o
  -3  -1   2      228.47      258.42      6.37 o
  -2  -1   2      608.18      652.37     11.97 o
  -1  -1   2     2028.90     2103.11     54.84 o
   0  -1   2     2504.75     2523.63     32.61 o
   1  -1   2     3093.51     3130.46     36.46 o
   2  -1   2    15080.73    13365.86    273.63 o
   3  -1   2     3098.00     3212.67     54.43 o
   4  -1   2     1620.94     1550.01     33.47 o
   5  -1   2        0.04        0.66      4.57 o
   6  -1   2      775.48      747.78     20.99 o
   7  -1   2       22.94       22.83      5.13 o
   8  -1   2      248.52      243.20      5.80 o
   9  -1   2      154.91      156.85      5.90 o
  10  -1   2      137.80      159.78      8.66 o
 -11   0   2       10.17        4.53      6.20 o
 -10   0   2       37.56       29.32      5.72 o
  -9   0   2       25.70       25.88      5.35 o
  -8   0   2      220.63      216.64      5.72 o
  -7   0   2      780.12      763.84      9.77 o
  -6   0   2        1.98        2.39      5.76 o
  -5   0   2       28.78       26.64      5.24 o
  -4   0   2     4363.23     4340.59     65.81 o
  -3   0   2     2777.33     2798.61     69.82 o
  -2   0   2     3563.26     3500.24    326.08 o
  -1   0   2      148.39      234.53     10.71 o
   0   0   2      688.89      721.09     41.73 o
   1   0   2     1440.52     1604.08     45.30 o
   2   0   2     2913.56     3060.61     80.69 o
   3   0   2     1115.40     1274.62     35.90 o
   4   0   2      799.67      750.44     19.43 o
   5   0   2      134.95      150.34      5.38 o
   6   0   2      177.15      172.15      5.33 o
   7   0   2      479.55      502.48     16.49 o
   8   0   2       38.77       51.92      5.54 o
   9   0   2      114.49      116.05      6.01 o
  10   0   2        0.37        6.75      6.35 o
 -11   1   2       56.45       54.02      6.57 o
 -10   1   2       38.54       36.24      5.62 o
  -9   1   2        5.99        6.43      5.85 o
  -8   1   2     1624.71     1595.20     43.37 o
  -7   1   2      192.79      198.65      6.56 o
  -6   1   2     1097.94     1096.64     14.22 o
  -5   1   2      339.68      307.49      5.78 o
  -4   1   2      505.53      470.50      5.91 o
  -3   1   2      148.88      129.92      5.50 o
  -2   1   2    20502.07    18476.54   4265.43 o
  -1   1   2     1927.50     2116.31    192.14 o
   0   1   2    26697.62    18064.33   2213.15 o
   1   1   2       11.51        8.30      6.81 o
   2   1   2     3532.87     3596.02     71.56 o
   3   1   2      153.67      198.96      6.32 o
   4   1   2      700.73      629.50     17.90 o
   5   1   2      224.05      264.15     11.11 o
   6   1   2      916.12      870.87     26.72 o
   7   1   2      471.01      468.44     19.10 o
   8   1   2      290.01      290.74      8.14 o
   9   1   2      153.01      148.22      6.33 o
  10   1   2      263.08      250.56      7.22 o
 -11   2   2       16.72       17.97      6.96 o
 -10   2   2       54.16       46.17      5.40 o
  -9   2   2       22.12       24.89      5.57 o
  -8   2   2       31.51       25.21      5.64 o
  -7   2   2       26.31       32.36      4.87 o
  -6   2   2      850.88      904.45      9.67 o
  -5   2   2       40.82       37.82      4.63 o
  -4   2   2     4197.88     4357.29    123.03 o
  -3   2   2     6063.04     6000.49    301.30 o
  -2   2   2     1747.77     1852.17    110.58 o
  -1   2   2      253.12      172.24     58.29 o
   0   2   2      150.36      137.20     54.80 o
   1   2   2      479.92      580.21     11.51 o
   2   2   2      677.07      605.91      8.78 o
   3   2   2      440.21      469.04      6.85 o
   4   2   2      463.56      410.97     10.68 o
   5   2   2      141.08      151.37      6.45 o
   6   2   2      400.66      420.02      6.13 o
   7   2   2      844.44      889.24     21.88 o
   8   2   2      131.34      126.34      6.24 o
   9   2   2      356.34      344.46      6.73 o
  10   2   2       66.85       67.84      6.42 o
 -11   3   2       43.23       27.40      6.59 o
 -10   3   2       33.48       34.60      5.91 o
  -9   3   2        0.02        3.18      5.91 o
  -8   3   2       54.38       51.51      5.08 o
  -7   3   2      101.80      121.37      4.85 o
  -6   3   2      111.10       95.23      4.75 o
  -5   3   2      558.55      546.91      6.23 o
  -4   3   2      306.86      367.12      5.67 o
  -3   3   2       83.03       79.68      5.26 o
  -2   3   2      303.72      303.68     19.76 o
  -1   3   2     4316.98     4108.19    482.78 o
   0   3   2       27.51       29.53      6.28 o
   1   3   2     1650.14     1852.21     75.65 o
   2   3   2     3576.64     3736.48     63.24 o
   3   3   2      295.62      271.90      7.19 o
   4   3   2     1362.72     1461.89     27.52 o
   5   3   2      120.71      131.77      5.84 o
   6   3   2      521.50      519.58     10.97 o
   7   3   2       17.98       21.06      5.27 o
   8   3   2       31.82       36.44      6.33 o
   9   3   2        4.57       -1.51      5.74 o
  10   3   2       15.02       15.70      7.31 o
 -10   4   2        2.71        4.24      7.45 o
  -9   4   2       18.53       11.75      5.64 o
  -8   4   2      308.91      314.14      6.28 o
  -7   4   2       16.66       17.30      4.97 o
  -6   4   2     2153.82     2078.79     37.28 o
  -5   4   2      721.26      713.58     17.56 o
  -4   4   2     6445.62     6140.96    341.19 o
  -3   4   2       31.07       38.48      6.37 o
  -2   4   2      209.90      213.67     10.75 o
  -1   4   2      451.89      435.15     36.58 o
   0   4   2      399.79      366.61     35.74 o
   1   4   2     1758.77     1760.57     80.18 o
   2   4   2     9966.16     9489.44    164.07 o
   3   4   2      158.53      157.39      6.21 o
   4   4   2        3.76        4.68      5.44 o
   5   4   2       14.50       15.08      5.41 o
   6   4   2        8.44        9.01      5.54 o
   7   4   2        0.49        2.18      6.71 o
   8   4   2      332.50      325.28      6.74 o
   9   4   2       45.84       42.43      6.29 o
 -10   5   2       90.75       90.20      6.11 o
  -9   5   2        2.00       -0.65      5.42 o
  -8   5   2       88.29       87.31      5.05 o
  -7   5   2      178.88      195.82      8.30 o
  -6   5   2       11.44       14.44      5.49 o
  -5   5   2      332.60      366.99     11.39 o
  -4   5   2      583.51      536.61     14.72 o
  -3   5   2      227.19      224.86     14.57 o
  -2   5   2     1409.17     1282.68    100.11 o
  -1   5   2     1286.09     1313.10    131.91 o
   0   5   2       22.69       36.57      6.39 o
   1   5   2     3097.66     2979.74    187.65 o
   2   5   2      723.15      712.85     22.92 o
   3   5   2       33.07       31.89      5.28 o
   4   5   2     1157.43     1269.81     29.69 o
   5   5   2        0.18        5.20      5.51 o
   6   5   2      285.95      295.84      8.84 o
   7   5   2       56.87       57.37      5.80 o
   8   5   2       15.92       14.59      7.07 o
   9   5   2       45.92       46.12      7.09 o
 -10   6   2       43.52       53.19      6.39 o
  -9   6   2       21.37       27.61      5.86 o
  -8   6   2      600.58      631.24     22.41 o
  -7   6   2      315.14      316.07      6.85 o
  -6   6   2      578.17      570.21     17.16 o
  -5   6   2       66.08       62.82      5.14 o
  -4   6   2      463.48      419.29     14.60 o
  -3   6   2        8.50       14.96      4.74 o
  -2   6   2     2226.51     2099.25    173.58 o
  -1   6   2      237.37      193.95     17.06 o
   0   6   2     7148.02     5808.29    447.75 o
   1   6   2      591.28      597.79     39.57 o
   2   6   2     2925.72     2757.56     87.38 o
   3   6   2        1.87        0.78      5.87 o
   4   6   2      929.21      916.75     15.03 o
   5   6   2       40.33       39.22      6.61 o
   6   6   2      674.57      722.09     15.98 o
   7   6   2       33.23       43.30      7.16 o
   8   6   2      247.05      255.07      9.99 o
   9   6   2       30.78       32.88      7.51 o
 -10   7   2       23.87       21.56      6.99 o
  -9   7   2       50.55       50.02      6.03 o
  -8   7   2        6.70        1.51      5.13 o
  -7   7   2       42.98       38.52      5.47 o
  -6   7   2      225.81      255.94     13.33 o
  -5   7   2        0.16        6.48      5.74 o
  -4   7   2      893.18      864.55     45.20 o
  -3   7   2      472.36      478.12     31.42 o
  -2   7   2      352.17      337.88     29.01 o
  -1   7   2      533.45      453.52     36.64 o
   0   7   2       18.46        7.16      5.98 o
   1   7   2       22.11       32.12      8.79 o
   2   7   2      670.14      599.37     23.62 o
   3   7   2        2.79        3.01      7.41 o
   4   7   2      997.66      987.14     42.35 o
   5   7   2      298.27      320.58      7.76 o
   6   7   2      128.31      144.62      7.57 o
   7   7   2      376.23      354.67      9.44 o
   8   7   2        4.55       28.44     14.92 o
  -9   8   2       61.44       60.63      5.77 o
  -8   8   2      455.18      456.92     18.09 o
  -7   8   2       17.83       14.98      5.46 o
  -6   8   2       32.83       37.98      5.37 o
  -5   8   2      202.40      211.19      9.84 o
  -4   8   2       24.15       34.66      5.21 o
  -3   8   2       31.64       24.75      5.12 o
  -2   8   2     2393.28     2277.55    176.84 o
  -1   8   2       16.09       12.80      5.76 o
   0   8   2     1386.41     1230.01     80.81 o
   1   8   2      653.27      596.57     34.41 o
   2   8   2      722.06      672.15     31.90 o
   3   8   2      149.02      162.57      8.51 o
   4   8   2      468.63      464.82      7.49 o
   5   8   2        2.19       17.51      7.33 o
   6   8   2      317.89      300.83      8.22 o
   7   8   2       79.70       82.61      7.55 o
   8   8   2       15.48       -7.29     13.86 o
  -9   9   2       36.13       36.05      6.26 o
  -8   9   2       31.73       32.11      5.71 o
  -7   9   2        0.54       -2.82      6.12 o
  -6   9   2      159.36      159.49      5.84 o
  -5   9   2        1.66        2.80      4.89 o
  -4   9   2      299.81      331.50     21.05 o
  -3   9   2      987.09      951.98     57.40 o
  -2   9   2      467.03      479.53     28.95 o
  -1   9   2       95.09       96.01      5.67 o
   0   9   2       42.32       46.85      6.13 o
   1   9   2       88.42      104.13      6.55 o
   2   9   2       39.48       42.84      7.06 o
   3   9   2       45.63       50.55      7.87 o
   4   9   2       82.47       74.01      7.40 o
   5   9   2       19.70       20.68      7.48 o
   6   9   2       15.36       11.36      7.24 o
   7   9   2       65.03       62.29      8.53 o
  -8  10   2       91.63       88.07      6.53 o
  -7  10   2       45.89       51.17      6.53 o
  -6  10   2       21.19       19.77      5.51 o
  -5  10   2        9.78        6.61      5.63 o
  -4  10   2      144.90      152.73      8.65 o
  -3  10   2       33.41       33.60      5.51 o
  -2  10   2     1754.85     1710.81    115.55 o
  -1  10   2      131.20      135.77     11.23 o
   0  10   2      799.24      803.82     41.29 o
   1  10   2      101.29      107.68      8.09 o
   2  10   2      135.49      119.37      7.46 o
   3  10   2       22.33       19.15      7.29 o
   4  10   2      170.45      177.08      7.31 o
   5  10   2       28.41       34.61      8.79 o
   6  10   2      510.86      502.96     18.19 o
  -7  11   2       40.31       38.31      6.13 o
  -6  11   2      501.75      475.14     20.53 o
  -5  11   2       11.98       10.83      6.30 o
  -4  11   2      232.22      252.41     15.44 o
  -3  11   2        2.99       11.64      5.63 o
  -2  11   2      186.81      206.32      8.71 o
  -1  11   2      178.61      175.23     12.82 o
   0  11   2      942.19      949.10     40.13 o
   1  11   2       16.01       19.16      6.09 o
   2  11   2      233.91      217.32      8.00 o
   3  11   2       15.89       16.24      8.67 o
   4  11   2        2.93       13.79      7.84 o
   5  11   2       92.25      101.98      7.69 o
  -6  12   2       88.47       92.64      6.98 o
  -5  12   2        0.31        8.77      6.10 o
  -4  12   2      169.84      176.54      8.83 o
  -3  12   2       30.22       32.93      6.27 o
  -2  12   2      147.24      145.04      6.17 o
  -1  12   2      446.24      446.00     27.76 o
   0  12   2        3.80        6.00      6.46 o
   1  12   2       68.15       61.46      7.72 o
   2  12   2      306.08      294.63     24.90 o
   3  12   2        8.41       11.01      9.19 o
   4  12   2      130.77      116.64      8.84 o
  -5  13   2        2.41       -0.91      6.54 o
  -4  13   2        1.36        7.39      6.42 o
  -3  13   2        4.70        5.94      6.22 o
  -2  13   2      217.10      242.30      9.95 o
  -1  13   2      214.14      202.77     16.09 o
   0  13   2      416.66      442.07     24.81 o
   1  13   2       60.86       48.95      7.62 o
   2  13   2      102.54      108.32      8.03 o
   3  13   2       10.99        8.14      8.31 o
  -3  14   2       11.71       19.63      6.72 o
  -2  14   2       34.64       33.17      7.02 o
  -1  14   2       23.59       28.49      7.17 o
   0  14   2        0.76        8.89      7.49 o
  -2 -14   3        6.66       14.24      9.75 o
  -1 -14   3        1.81       13.50      7.54 o
   0 -14   3       68.04       70.69      7.72 o
   1 -14   3       33.41       36.69      7.42 o
   2 -14   3       17.44       29.03      7.26 o
   3 -14   3       13.33       13.05      7.11 o
  -4 -13   3        1.20       -0.87      9.97 o
  -3 -13   3       43.59       55.08      9.67 o
  -2 -13   3        0.92       10.32      9.32 o
  -1 -13   3      630.79      658.87     33.42 o
   0 -13   3      155.09      135.09      8.59 o
   1 -13   3      561.31      564.21     22.57 o
   2 -13   3       43.51       34.49      6.95 o
   3 -13   3      232.37      213.40      6.92 o
   4 -13   3       13.16       16.54      6.77 o
   5 -13   3       61.22       60.21      7.16 o
  -5 -12   3       61.21       52.97      9.55 o
  -4 -12   3       24.64       21.94      9.02 o
  -3 -12   3      254.11      264.86     33.81 o
  -2 -12   3       59.76       54.58      8.38 o
  -1 -12   3       97.39      108.39      7.06 o
   0 -12   3       93.29      109.59      6.97 o
   1 -12   3       10.81       14.48      6.43 o
   2 -12   3       16.09       22.99      6.22 o
   3 -12   3      388.98      404.06     14.00 o
   4 -12   3        4.31        9.77      6.35 o
   5 -12   3       18.46       11.41      6.26 o
   6 -12   3       51.22       48.05      6.61 o
  -6 -11   3        0.22        2.86      8.32 o
  -5 -11   3      124.71      135.49      9.30 o
  -4 -11   3        1.31        4.06      7.78 o
  -3 -11   3      523.13      517.44     31.54 o
  -2 -11   3      140.33      129.60     12.29 o
  -1 -11   3      566.06      557.00     20.61 o
   0 -11   3      133.26      154.11      8.70 o
   1 -11   3      365.75      330.14     10.62 o
   2 -11   3      113.49      100.66     10.56 o
   3 -11   3      252.07      262.36      9.02 o
   4 -11   3        2.13       -4.45      5.69 o
   5 -11   3      423.10      426.57     18.58 o
   6 -11   3      166.68      153.04      8.29 o
   7 -11   3      318.08      309.40      9.13 o
  -7 -10   3      131.01      129.63     11.00 o
  -6 -10   3        2.88        2.19      8.89 o
  -5 -10   3      324.25      331.82      8.80 o
  -4 -10   3        6.57        4.07      8.29 o
  -3 -10   3      211.48      199.35     12.51 o
  -2 -10   3       81.46       79.59      6.99 o
  -1 -10   3      228.92      225.02     10.65 o
   0 -10   3        0.07        1.60      6.01 o
   1 -10   3      348.29      365.65     16.77 o
   2 -10   3       94.35       91.22      6.00 o
   3 -10   3      415.77      450.07     15.39 o
   4 -10   3      110.61      101.95      6.46 o
   5 -10   3       51.05       52.55      5.93 o
   6 -10   3      177.26      167.73      6.25 o
   7 -10   3       11.75        8.36      6.04 o
   8 -10   3       11.16       27.19     13.92 o
  -8  -9   3       22.58       20.46     11.17 o
  -7  -9   3       13.55        4.84      8.02 o
  -6  -9   3      216.96      219.42      9.03 o
  -5  -9   3        5.81       11.28      7.12 o
  -4  -9   3        0.04        6.92      7.61 o
  -3  -9   3        7.21       20.06      7.81 o
  -2  -9   3      700.93      703.61     35.74 o
  -1  -9   3      488.01      487.88     20.35 o
   0  -9   3      471.32      443.08     19.61 o
   1  -9   3      119.54      130.11      5.85 o
   2  -9   3      372.76      368.41     14.27 o
   3  -9   3      114.83      117.82      5.85 o
   4  -9   3       18.95       18.87      5.51 o
   5  -9   3      295.53      284.85     10.32 o
   6  -9   3       16.87       17.01      6.07 o
   7  -9   3       85.84       90.79      6.79 o
   8  -9   3        9.49       12.10      6.41 o
  -9  -8   3       54.66       33.96     11.45 o
  -8  -8   3      106.55      104.91      9.14 o
  -7  -8   3      670.50      689.37     12.06 o
  -6  -8   3       31.25       31.98      8.09 o
  -5  -8   3      189.73      193.92      8.11 o
  -4  -8   3       62.53       71.01      7.74 o
  -3  -8   3      151.25      146.01      7.43 o
  -2  -8   3      199.44      194.76      6.64 o
  -1  -8   3     5181.01     4576.35    203.95 o
   0  -8   3        0.31        4.62      5.56 o
   1  -8   3     1211.07     1134.07     44.81 o
   2  -8   3       96.92      100.96      5.59 o
   3  -8   3      282.11      274.22     10.36 o
   4  -8   3       33.11       41.62      5.33 o
   5  -8   3        5.19       -2.35      5.37 o
   6  -8   3      117.22      119.80      6.03 o
   7  -8   3       95.02       86.90      6.24 o
   8  -8   3       20.37       30.42      6.49 o
   9  -8   3      106.48       97.49      9.14 o
  -9  -7   3       54.29       54.20      7.97 o
  -8  -7   3      305.15      313.92     10.35 o
  -7  -7   3        4.78        9.79      8.51 o
  -6  -7   3        0.20        2.68      8.17 o
  -5  -7   3     1313.59     1300.11     14.18 o
  -4  -7   3      287.00      309.01      7.53 o
  -3  -7   3      443.21      443.66     12.82 o
  -2  -7   3      169.85      164.53      6.63 o
  -1  -7   3      633.70      572.51     28.56 o
   0  -7   3     1541.93     1427.95     54.62 o
   1  -7   3       79.58       54.88      6.12 o
   2  -7   3      301.85      270.76     10.51 o
   3  -7   3      377.76      341.43     10.62 o
   4  -7   3      192.59      197.40      7.09 o
   5  -7   3      540.73      555.43     12.66 o
   6  -7   3       20.33       25.38      5.38 o
   7  -7   3      178.41      168.13      5.40 o
   8  -7   3      249.33      256.11      6.38 o
   9  -7   3        3.90        5.78      7.19 o
  -9  -6   3      457.79      438.84      8.42 o
  -8  -6   3       26.47       30.88      6.55 o
  -7  -6   3     1195.28     1227.01     20.50 o
  -6  -6   3        4.83        2.72      8.07 o
  -5  -6   3     1396.40     1468.24     22.21 o
  -4  -6   3      172.47      180.90      6.71 o
  -3  -6   3     2869.36     2797.28     60.32 o
  -2  -6   3       99.74       84.41      6.18 o
  -1  -6   3     1293.89     1022.22     44.19 o
   0  -6   3      127.46      123.36      6.09 o
   1  -6   3     1758.78     1422.29     57.85 o
   2  -6   3      370.83      414.64     17.29 o
   3  -6   3     1624.34     1548.28     45.44 o
   4  -6   3       53.50       55.85      5.28 o
   5  -6   3     1210.42     1235.43     20.86 o
   6  -6   3      187.55      190.81      5.65 o
   7  -6   3      601.50      627.02     13.72 o
   8  -6   3        3.62        9.69      7.09 o
   9  -6   3      112.40      111.54     10.19 o
 -10  -5   3       31.84       21.12      8.57 o
  -9  -5   3       20.46       19.51      7.35 o
  -8  -5   3      321.82      329.22     11.86 o
  -7  -5   3       29.00       28.59      5.89 o
  -6  -5   3      137.02      156.44      6.45 o
  -5  -5   3     2132.45     2211.17     39.10 o
  -4  -5   3      115.50      130.93      5.88 o
  -3  -5   3      410.25      400.76      9.25 o
  -2  -5   3      471.48      500.46      8.56 o
  -1  -5   3        4.69        6.39      6.06 o
   0  -5   3     2584.47     2388.29    126.58 o
   1  -5   3     3179.77     2955.55    122.23 o
   2  -5   3       21.36       24.71      5.46 o
   3  -5   3     1586.16     1533.25     38.92 o
   4  -5   3      521.84      537.64     13.39 o
   5  -5   3       14.55       19.79      5.12 o
   6  -5   3      416.65      405.72      9.48 o
   7  -5   3       76.68       65.29      5.44 o
   8  -5   3       99.25      104.87      5.83 o
   9  -5   3       25.06       30.97      5.91 o
 -10  -4   3        0.25       -3.84      6.76 o
  -9  -4   3      365.93      384.78      6.93 o
  -8  -4   3      600.47      638.06     10.88 o
  -7  -4   3      421.25      474.11      9.91 o
  -6  -4   3       97.02       89.30      6.24 o
  -5  -4   3     1292.61     1295.74     22.31 o
  -4  -4   3      162.90      147.78      6.00 o
  -3  -4   3     3342.39     3376.71     52.73 o
  -2  -4   3     5802.10     6236.91     82.24 o
  -1  -4   3     2792.72     2724.01     83.42 o
   0  -4   3        7.47        7.69      6.39 o
   1  -4   3        8.13       19.07      5.96 o
   2  -4   3       12.55       18.78      5.39 o
   3  -4   3     1671.78     1682.89     20.27 o
   4  -4   3      291.77      327.24      6.85 o
   5  -4   3     1145.22     1117.74     25.83 o
   6  -4   3      665.33      655.61     22.69 o
   7  -4   3      241.72      257.53      8.42 o
   8  -4   3        6.01        2.80      5.60 o
   9  -4   3      487.02      497.75      6.56 o
  10  -4   3        6.27       10.32      6.61 o
 -10  -3   3        3.43        2.51      6.76 o
  -9  -3   3       17.91       21.57      6.36 o
  -8  -3   3        4.03        4.70      5.65 o
  -7  -3   3      405.14      449.62     11.88 o
  -6  -3   3       70.31       72.35      5.39 o
  -5  -3   3     2007.88     2034.18     45.83 o
  -4  -3   3      948.59     1011.66     10.99 o
  -3  -3   3        5.20       12.80      6.36 o
  -2  -3   3     1191.23     1406.68     10.25 o
  -1  -3   3      111.06      102.41      7.03 o
   0  -3   3      909.21      929.12     43.27 o
   1  -3   3      141.31      117.20      7.00 o
   2  -3   3       29.89       35.94      5.45 o
   3  -3   3      728.43      714.33     16.65 o
   4  -3   3     1152.02     1100.57     19.44 o
   5  -3   3       51.20       55.15      6.43 o
   6  -3   3        4.59       10.77      5.12 o
   7  -3   3       22.21       15.20      5.64 o
   8  -3   3       67.40       60.59      5.62 o
   9  -3   3        1.83        7.42      5.50 o
  10  -3   3       25.92       16.70      6.60 o
 -10  -2   3       31.05       37.44      6.74 o
  -9  -2   3       42.21       49.28      5.90 o
  -8  -2   3      204.66      224.21      6.13 o
  -7  -2   3       15.20       14.40      5.08 o
  -6  -2   3      172.52      187.12      5.52 o
  -5  -2   3     2643.41     2766.07     43.99 o
  -4  -2   3      377.88      356.45      6.19 o
  -3  -2   3     3355.77     3509.27     67.44 o
  -2  -2   3     4866.84     4865.96    148.83 o
  -1  -2   3      122.53      158.49      7.96 o
   0  -2   3      155.93      127.27     47.28 o
   1  -2   3       39.34       30.97      7.25 o
   2  -2   3     1512.49     1533.68     40.34 o
   3  -2   3     2055.72     1910.36     48.45 o
   4  -2   3        0.07       63.70     33.58 o
   5  -2   3     2708.41     2740.79     33.71 o
   6  -2   3        3.64        4.64      5.04 o
   7  -2   3      219.00      221.71      6.97 o
   8  -2   3      129.04      134.11      5.39 o
   9  -2   3       45.63       48.41      5.68 o
  10  -2   3        0.04       -0.73      6.08 o
 -11  -1   3       10.74       12.59      6.56 o
 -10  -1   3        0.60        3.26      6.46 o
  -9  -1   3     1151.61     1068.38     23.40 o
  -8  -1   3        9.51       20.82      5.20 o
  -7  -1   3     2034.17     2007.86     42.55 o
  -6  -1   3      104.28      117.97      6.14 o
  -5  -1   3     2674.48     2796.40     70.39 o
  -4  -1   3      118.00      127.79      5.97 o
  -3  -1   3     4584.55     4689.53    204.65 o
  -2  -1   3     1065.03     1161.62     21.96 o
  -1  -1   3     1844.81     1785.50    301.79 o
   0  -1   3     2373.22     2420.18    127.85 o
   1  -1   3      992.72     1040.61     12.98 o
   2  -1   3      112.01      146.85      8.57 o
   3  -1   3     2697.02     2795.34     77.80 o
   4  -1   3     1039.33      964.65     26.64 o
   5  -1   3     1653.12     1621.94     43.38 o
   6  -1   3        0.27        5.69      5.36 o
   7  -1   3      529.97      545.39     16.09 o
   8  -1   3       30.35       28.54      5.87 o
   9  -1   3       71.91       68.03      6.37 o
  10  -1   3       45.87       38.59      6.90 o
 -11   0   3       32.43       29.82      6.23 o
 -10   0   3      236.22      207.23      5.77 o
  -9   0   3        0.68        2.76      5.29 o
  -8   0   3       11.61       16.20      4.99 o
  -7   0   3        2.38        3.89      4.53 o
  -6   0   3      488.15      508.53      5.96 o
  -5   0   3     1717.86     1814.16     26.90 o
  -4   0   3       38.75       42.04      4.75 o
  -3   0   3     1019.12     1016.21     21.82 o
  -2   0   3     1323.88     1366.47     57.54 o
  -1   0   3     6850.32     6694.99    577.68 o
   0   0   3    14911.96    12970.14   1127.65 o
   1   0   3     8731.83     8540.97    130.59 o
   2   0   3      496.86      461.10     13.69 o
   3   0   3     2005.51     2076.03     43.48 o
   4   0   3      301.92      238.51      8.60 o
   5   0   3      855.64      861.91     19.56 o
   6   0   3      390.13      360.71      9.59 o
   7   0   3       89.79       91.68      5.80 o
   8   0   3        1.19        1.76      5.29 o
   9   0   3       44.64       42.59      6.12 o
  10   0   3       24.35       16.95      6.95 o
 -11   1   3       14.47       17.89      7.00 o
 -10   1   3       46.53       40.30      5.98 o
  -9   1   3      785.10      809.39     21.68 o
  -8   1   3      229.15      248.94      6.02 o
  -7   1   3      544.98      500.83      6.02 o
  -6   1   3      354.02      328.15      5.16 o
  -5   1   3     1169.45     1138.93     10.10 o
  -4   1   3        0.48        4.13      5.19 o
  -3   1   3     1624.31     1563.77     45.36 o
  -2   1   3      778.48      974.08     35.50 o
  -1   1   3     6158.39     5612.94    567.67 o
   0   1   3     5837.52     5523.94    433.38 o
   1   1   3      252.80      312.55      7.15 o
   2   1   3     2338.22     2381.94     36.98 o
   3   1   3     1006.51     1003.30     24.61 o
   4   1   3      192.68      189.78      6.01 o
   5   1   3     2156.54     2179.77     60.79 o
   6   1   3      190.48      168.13      5.76 o
   7   1   3      535.88      566.77     14.36 o
   8   1   3       92.80       94.91      6.04 o
   9   1   3       98.53       93.68      6.19 o
  10   1   3       33.40       30.07      6.83 o
 -11   2   3        0.34       -1.42      6.41 o
 -10   2   3      305.57      298.57      9.83 o
  -9   2   3       34.05       29.41      6.82 o
  -8   2   3      100.24       93.26      4.97 o
  -7   2   3      100.97       96.18      4.92 o
  -6   2   3      122.99      118.39      5.19 o
  -5   2   3      339.52      308.53     13.80 o
  -4   2   3        8.81        9.99      4.78 o
  -3   2   3       72.13       99.05      5.22 o
  -2   2   3     1630.36     1773.56    126.36 o
  -1   2   3       16.08       44.29     10.42 o
   0   2   3     3275.16     3103.60    248.54 o
   1   2   3     2750.58     2623.30     60.03 o
   2   2   3      416.48      444.64      8.07 o
   3   2   3     1793.79     1841.05     33.20 o
   4   2   3     1060.88     1031.90     31.99 o
   5   2   3       14.80       15.83      5.16 o
   6   2   3      576.96      592.55     18.92 o
   7   2   3      101.24       89.74      5.68 o
   8   2   3        3.08        6.99      5.69 o
   9   2   3       23.26       19.67      6.52 o
 -11   3   3      114.83      109.88      5.88 o
 -10   3   3       98.24       90.04      7.34 o
  -9   3   3      322.46      325.55      6.18 o
  -8   3   3        6.40       11.51      5.03 o
  -7   3   3       75.73       80.27      5.66 o
  -6   3   3      122.49      113.13      5.02 o
  -5   3   3     2575.05     2569.24     70.17 o
  -4   3   3     2111.03     1976.04     53.54 o
  -3   3   3    10401.80     9793.54    896.94 o
  -2   3   3       89.38       70.58      5.59 o
  -1   3   3      511.99      366.78     45.84 o
   0   3   3      445.15      441.97     35.75 o
   1   3   3     1882.60     1755.88     59.16 o
   2   3   3       24.89       26.61      5.54 o
   3   3   3     2676.18     2528.50     57.06 o
   4   3   3      277.60      266.00      7.75 o
   5   3   3     1106.33     1101.27     22.47 o
   6   3   3      105.87      117.28      6.28 o
   7   3   3      285.72      290.69      9.06 o
   8   3   3        4.90       13.91      6.01 o
   9   3   3      219.87      203.50      6.43 o
 -10   4   3       49.94       54.68      6.61 o
  -9   4   3      249.74      230.06      6.43 o
  -8   4   3        0.45       10.24      5.36 o
  -7   4   3      891.67      911.76     25.11 o
  -6   4   3        0.00        0.03      4.75 o
  -5   4   3      299.06      283.53      7.76 o
  -4   4   3     4548.89     4616.64    265.83 o
  -3   4   3      101.34       75.33      4.90 o
  -2   4   3        0.11        6.95      4.95 o
  -1   4   3     2857.77     2513.81    260.63 o
   0   4   3     1015.68     1087.47     94.78 o
   1   4   3      807.97      672.70     42.19 o
   2   4   3      130.06      150.30      6.42 o
   3   4   3       33.55       45.11      5.63 o
   4   4   3       35.43       23.24      5.68 o
   5   4   3       15.57       16.84      5.62 o
   6   4   3      224.85      217.32      5.69 o
   7   4   3        4.95        1.67      6.69 o
   8   4   3       44.57       51.21      6.72 o
   9   4   3       28.93       33.78      6.94 o
 -10   5   3        0.57        5.84      5.64 o
  -9   5   3        2.09       -1.92      5.43 o
  -8   5   3        0.15        3.63      5.38 o
  -7   5   3       45.47       58.88      5.59 o
  -6   5   3       19.98       15.91      4.79 o
  -5   5   3     3280.23     3152.08    124.23 o
  -4   5   3       41.79       44.04      4.53 o
  -3   5   3     3242.92     3008.57    221.44 o
  -2   5   3       72.55       80.40      5.12 o
  -1   5   3     4243.92     3880.64    413.43 o
   0   5   3       64.58       81.72      5.31 o
   1   5   3     4084.82     3864.99    195.21 o
   2   5   3      614.19      596.08     11.55 o
   3   5   3      672.40      694.05     24.50 o
   4   5   3       55.13       53.33      5.53 o
   5   5   3      629.27      655.93     14.05 o
   6   5   3        1.03        2.23      5.61 o
   7   5   3      124.16      132.46      7.27 o
   8   5   3       15.10       11.70      6.00 o
   9   5   3      245.00      236.70      8.04 o
 -10   6   3       29.50       35.74      6.78 o
  -9   6   3      345.39      327.84      6.48 o
  -8   6   3       48.00       48.16      5.93 o
  -7   6   3      770.52      744.34     17.92 o
  -6   6   3      111.99      126.87     10.36 o
  -5   6   3     1007.89      990.43     44.22 o
  -4   6   3        0.00        1.08      4.49 o
  -3   6   3      537.62      505.62     35.98 o
  -2   6   3      469.39      427.06     35.49 o
  -1   6   3     1736.94     1515.39    129.87 o
   0   6   3      928.48     1008.98     72.92 o
   1   6   3       50.97       31.14      5.44 o
   2   6   3        4.80        7.97      5.72 o
   3   6   3        8.80       17.23      6.12 o
   4   6   3      167.44      166.20      6.15 o
   5   6   3      687.06      687.59     16.84 o
   6   6   3       17.11       12.87      6.67 o
   7   6   3      434.83      448.78      9.56 o
   8   6   3       62.80       67.69      8.42 o
 -10   7   3       98.41       89.16      6.69 o
  -9   7   3        2.84        6.17      6.04 o
  -8   7   3       26.73       39.62      5.19 o
  -7   7   3      151.88      138.04      6.00 o
  -6   7   3       46.51       46.86      4.82 o
  -5   7   3      234.51      263.39     13.83 o
  -4   7   3      195.34      212.19      7.50 o
  -3   7   3       64.28       70.90      5.17 o
  -2   7   3      453.45      442.69     40.26 o
  -1   7   3       22.27       24.62      4.86 o
   0   7   3      320.45      324.09     25.93 o
   1   7   3      957.95      897.43     43.65 o
   2   7   3      389.50      362.89     20.15 o
   3   7   3      550.72      544.31     22.64 o
   4   7   3       61.95       82.44      5.90 o
   5   7   3      100.32      108.46      6.81 o
   6   7   3      213.96      209.36     10.09 o
   7   7   3        4.37        3.30      6.62 o
   8   7   3        7.38       11.53      9.69 o
  -9   8   3      335.75      338.66     14.40 o
  -8   8   3        9.39       13.47      5.83 o
  -7   8   3       67.59       72.90      5.33 o
  -6   8   3      131.25      120.08      8.81 o
  -5   8   3      157.22      164.34     13.84 o
  -4   8   3        6.26       13.92      4.98 o
  -3   8   3     1893.19     1817.44    146.81 o
  -2   8   3       85.91       88.26      9.50 o
  -1   8   3      578.45      555.68     56.61 o
   0   8   3       28.67       32.18      5.72 o
   1   8   3      158.88      159.27     10.40 o
   2   8   3        0.05        1.55      6.00 o
   3   8   3      297.17      314.43      8.57 o
   4   8   3       23.16       29.88      6.66 o
   5   8   3      324.85      316.61      8.89 o
   6   8   3       10.68        5.48      7.70 o
   7   8   3       81.83       81.67      8.46 o
  -9   9   3       45.45       38.13      6.31 o
  -8   9   3       13.48       16.22      5.77 o
  -7   9   3      254.58      271.05     15.90 o
  -6   9   3        0.11        5.89      5.92 o
  -5   9   3       83.14       76.43      5.29 o
  -4   9   3      652.96      639.75     40.22 o
  -3   9   3        2.12        5.25      5.30 o
  -2   9   3      203.41      201.90     15.22 o
  -1   9   3      481.24      507.97     23.32 o
   0   9   3       16.24       19.68      5.55 o
   1   9   3      801.24      820.11     43.00 o
   2   9   3      156.32      144.17      7.96 o
   3   9   3       33.97       39.57      7.30 o
   4   9   3      408.78      387.85     37.50 o
   5   9   3       22.57       22.81      7.75 o
   6   9   3      199.38      184.77     17.01 o
   7   9   3        5.85        7.07     13.99 o
  -8  10   3       10.26       16.84      6.41 o
  -7  10   3      102.85      102.17      6.22 o
  -6  10   3       48.12       49.74      5.58 o
  -5  10   3      633.37      609.91     36.70 o
  -4  10   3      102.07      114.03      5.97 o
  -3  10   3      755.36      759.58     59.03 o
  -2  10   3      219.42      223.60     15.64 o
  -1  10   3      561.09      568.72     27.75 o
   0  10   3       20.75       23.86      5.44 o
   1  10   3      652.67      636.00     37.11 o
   2  10   3        5.32        4.54      6.77 o
   3  10   3      924.70      873.98     69.40 o
   4  10   3        0.07        6.38      7.12 o
   5  10   3      213.05      215.62     21.32 o
   6  10   3       16.15        1.65      8.74 o
  -7  11   3       47.53       53.13      6.87 o
  -6  11   3        8.07       18.14      6.13 o
  -5  11   3       21.86       20.38      5.39 o
  -4  11   3        0.52        7.41      5.38 o
  -3  11   3       17.53       14.05      5.85 o
  -2  11   3        1.54        3.36      6.09 o
  -1  11   3      273.55      237.58     16.40 o
   0  11   3      189.37      190.73      6.75 o
   1  11   3      279.46      286.59     10.89 o
   2  11   3       82.91       80.59      7.14 o
   3  11   3        0.97        6.66      8.76 o
   4  11   3       51.91       50.24      8.29 o
   5  11   3        9.54       24.61      8.51 o
  -6  12   3       65.12       68.32     10.37 o
  -5  12   3      283.53      273.11     24.54 o
  -4  12   3       96.15       97.12      6.79 o
  -3  12   3      228.37      230.58      7.96 o
  -2  12   3       56.39       63.14      6.60 o
  -1  12   3      195.65      195.57     11.61 o
   0  12   3       41.68       37.16      7.14 o
   1  12   3      489.19      490.33     20.33 o
   2  12   3       21.70       19.86     14.38 o
   3  12   3      261.20      255.15     26.12 o
   4  12   3      242.01      250.57     14.72 o
  -5  13   3       23.18       25.24      7.16 o
  -4  13   3        6.04       11.45      6.50 o
  -3  13   3      255.50      250.19     10.27 o
  -2  13   3       33.36       34.16      7.19 o
  -1  13   3      145.65      140.51      7.44 o
   0  13   3       81.49       78.18      8.41 o
   1  13   3       33.78       36.04      7.84 o
   2  13   3       37.98       44.36      9.75 o
  -2  14   3       40.18       50.62     12.11 o
  -2 -14   4       29.37       28.01     10.00 o
  -1 -14   4       64.08       60.00      8.38 o
   0 -14   4       74.45       85.23      7.71 o
   1 -14   4        0.75       -5.82      7.67 o
   2 -14   4      191.04      189.46      9.57 o
  -4 -13   4      112.78      105.02      9.98 o
  -3 -13   4        0.00       -3.12     10.06 o
  -2 -13   4      884.22      857.19     65.49 o
  -1 -13   4       55.40       58.25      7.48 o
   0 -13   4      286.15      290.45     14.46 o
   1 -13   4       48.15       58.77      6.60 o
   2 -13   4       74.48       83.89      6.78 o
   3 -13   4       18.91       26.45      7.01 o
   4 -13   4        7.02        6.92      6.88 o
  -5 -12   4        1.38        9.84      9.50 o
  -4 -12   4      135.56      140.23      9.72 o
  -3 -12   4      391.77      374.53     37.06 o
  -2 -12   4       51.75       58.49      7.70 o
  -1 -12   4       31.22       31.15      6.96 o
   0 -12   4      221.47      217.10      7.10 o
   1 -12   4       16.10       15.05      6.62 o
   2 -12   4      572.94      569.66     12.70 o
   3 -12   4       29.01       25.68      6.30 o
   4 -12   4       56.46       61.13      6.57 o
   5 -12   4        4.42        3.02      6.43 o
   6 -12   4       86.02       77.62     10.26 o
  -6 -11   4      118.53      114.19      9.77 o
  -5 -11   4       24.73       33.30      9.20 o
  -4 -11   4      550.33      549.77     38.85 o
  -3 -11   4      261.47      244.17      9.52 o
  -2 -11   4      591.94      575.28     31.02 o
  -1 -11   4      516.59      479.75     22.39 o
   0 -11   4      282.99      282.22      8.55 o
   1 -11   4        5.75        3.78      6.24 o
   2 -11   4      191.54      213.14      9.50 o
   3 -11   4      170.09      171.89      6.36 o
   4 -11   4      496.89      534.25     26.87 o
   5 -11   4       60.48       75.69      5.80 o
   6 -11   4      211.08      237.62     16.83 o
  -7 -10   4       10.00       10.29     13.33 o
  -6 -10   4       51.08       58.01      8.90 o
  -5 -10   4      102.97       99.77      8.70 o
  -4 -10   4       10.11        5.70      8.34 o
  -3 -10   4      245.55      243.25     18.05 o
  -2 -10   4       57.39       60.28      6.92 o
  -1 -10   4        0.26        5.63      6.05 o
   0 -10   4       47.37       47.19      6.23 o
   1 -10   4       15.37       17.73      5.93 o
   2 -10   4      273.32      256.83     10.06 o
   3 -10   4      381.77      367.76     19.06 o
   4 -10   4       56.65       54.86      5.92 o
   5 -10   4      124.97      119.53     11.30 o
   6 -10   4        1.65       -0.64      6.07 o
   7 -10   4        0.59       -1.57      6.87 o
  -8  -9   4       83.20       88.03      8.61 o
  -7  -9   4       34.09       18.06     12.83 o
  -6  -9   4      658.61      679.86     23.10 o
  -5  -9   4       38.77       41.32      7.59 o
  -4  -9   4      426.88      400.12     19.62 o
  -3  -9   4       81.27       87.88      7.64 o
  -2  -9   4      785.43      789.20     34.47 o
  -1  -9   4       39.77       45.34      6.41 o
   0  -9   4      497.10      459.25     17.58 o
   1  -9   4       23.17       25.86      5.85 o
   2  -9   4      748.56      749.16     28.73 o
   3  -9   4      349.20      352.12     19.48 o
   4  -9   4      916.76      933.40     35.69 o
   5  -9   4       38.50       42.96      5.54 o
   6  -9   4      208.94      207.21      8.51 o
   7  -9   4       33.85       37.46      6.47 o
   8  -9   4       51.98       53.19      6.27 o
  -9  -8   4        0.15        3.17     11.52 o
  -8  -8   4      123.24      137.07      8.69 o
  -7  -8   4      137.31      140.81      9.00 o
  -6  -8   4       70.40       86.59      8.37 o
  -5  -8   4      213.97      209.75     13.33 o
  -4  -8   4      312.41      292.89      8.01 o
  -3  -8   4      438.35      445.34     12.86 o
  -2  -8   4     2012.29     1831.22     81.62 o
  -1  -8   4      119.08      102.27      6.47 o
   0  -8   4      447.69      408.32     11.09 o
   1  -8   4      214.19      221.44      6.11 o
   2  -8   4      166.08      168.41      7.48 o
   3  -8   4      652.71      637.88     18.32 o
   4  -8   4       70.99       64.92      6.86 o
   5  -8   4        2.79        1.88      5.44 o
   6  -8   4      371.63      382.83     10.39 o
   7  -8   4        1.00        0.06      6.18 o
   8  -8   4       40.32       38.27      6.31 o
  -9  -7   4       98.51       88.65      8.42 o
  -8  -7   4       79.39       89.95      7.88 o
  -7  -7   4      333.18      323.00      7.26 o
  -6  -7   4      369.97      388.19      9.77 o
  -5  -7   4       77.89       88.00      6.82 o
  -4  -7   4     1160.80     1271.15     32.91 o
  -3  -7   4      238.09      246.58      7.74 o
  -2  -7   4      482.66      463.23     13.48 o
  -1  -7   4       16.33       26.88      5.98 o
   0  -7   4      502.12      437.96     18.80 o
   1  -7   4       14.70       15.16      5.86 o
   2  -7   4     1346.26     1177.96     51.17 o
   3  -7   4       39.54       32.21      5.63 o
   4  -7   4     1437.22     1369.97     38.36 o
   5  -7   4      244.36      260.01      6.22 o
   6  -7   4      831.91      822.46     21.00 o
   7  -7   4        2.60       -4.04      6.12 o
   8  -7   4      113.74      102.78      7.07 o
   9  -7   4       30.32       26.30      6.72 o
  -9  -6   4       30.58       42.53      7.42 o
  -8  -6   4       35.27       42.94      6.46 o
  -7  -6   4        7.52       13.28      5.72 o
  -6  -6   4       15.41       11.45      6.15 o
  -5  -6   4       51.11       44.57      7.55 o
  -4  -6   4      652.08      684.27     16.97 o
  -3  -6   4     1970.69     1969.40     23.43 o
  -2  -6   4     2463.57     2480.78     70.64 o
  -1  -6   4      786.39      767.13     28.43 o
   0  -6   4      512.53      448.75     23.86 o
   1  -6   4      794.19      784.77     28.98 o
   2  -6   4      993.74      958.67     46.42 o
   3  -6   4      100.38      105.79      5.77 o
   4  -6   4      888.43      875.92     20.15 o
   5  -6   4      218.10      203.93      5.68 o
   6  -6   4      405.50      395.83      6.39 o
   7  -6   4        0.15        6.77      6.94 o
   8  -6   4        4.50       10.90      6.19 o
   9  -6   4       71.72       72.82      6.64 o
 -10  -5   4        9.42       34.40     12.94 o
  -9  -5   4       23.50       28.51      7.07 o
  -8  -5   4      167.36      172.58      6.36 o
  -7  -5   4      290.70      316.45      6.49 o
  -6  -5   4      694.19      745.37     16.38 o
  -5  -5   4      142.39      122.44      5.54 o
  -4  -5   4        2.86        7.54      5.57 o
  -3  -5   4      149.49      139.46      5.72 o
  -2  -5   4      552.36      539.59      7.29 o
  -1  -5   4        0.02        2.26      5.95 o
   0  -5   4      120.64       85.23      6.17 o
   1  -5   4      258.35      248.38      9.98 o
   2  -5   4      879.59      787.20     31.56 o
   3  -5   4        1.10       11.00      5.55 o
   4  -5   4      698.69      711.42      9.11 o
   5  -5   4        3.32       -0.59      5.42 o
   6  -5   4       27.58       25.02      6.18 o
   7  -5   4        1.39        6.44      5.23 o
   8  -5   4      266.31      266.31      5.49 o
   9  -5   4       11.22       14.47      6.35 o
 -10  -4   4      207.17      191.54      8.45 o
  -9  -4   4       97.84       90.46      7.02 o
  -8  -4   4        9.20       12.36      6.37 o
  -7  -4   4       76.36       86.80      6.82 o
  -6  -4   4     1256.32     1291.97     14.65 o
  -5  -4   4       27.57       40.33      5.64 o
  -4  -4   4     1577.51     1516.59     22.64 o
  -3  -4   4      343.49      396.46      7.57 o
  -2  -4   4     1960.10     1936.56     15.99 o
  -1  -4   4       25.37       29.72      6.39 o
   0  -4   4     1215.10     1203.07     22.90 o
   1  -4   4       17.61       27.21      5.67 o
   2  -4   4     5469.54     5412.37    111.32 o
   3  -4   4       51.83       65.08      4.91 o
   4  -4   4      971.85      936.27     15.76 o
   5  -4   4      530.62      534.20     12.95 o
   6  -4   4      185.14      179.73      5.27 o
   7  -4   4       42.38       54.09      5.55 o
   8  -4   4        3.52        5.53      5.25 o
   9  -4   4       31.75       29.85      5.89 o
 -10  -3   4        8.82        7.50      6.32 o
  -9  -3   4       44.80       51.79      5.90 o
  -8  -3   4        1.45        4.95      5.78 o
  -7  -3   4       88.92      102.24      6.60 o
  -6  -3   4       39.24       40.84      6.13 o
  -5  -3   4     1845.67     1949.76     30.21 o
  -4  -3   4      480.39      545.04      6.52 o
  -3  -3   4     3372.27     3745.24     73.89 o
  -2  -3   4     2464.63     2638.17     28.52 o
  -1  -3   4      128.57      125.25      7.44 o
   0  -3   4      758.50      759.96     10.69 o
   1  -3   4     1191.04     1259.29     38.83 o
   2  -3   4      335.34      290.47      9.49 o
   3  -3   4     3358.15     3352.51     52.44 o
   4  -3   4      222.85      238.65      5.61 o
   5  -3   4       31.99       38.05      4.83 o
   6  -3   4      136.61      140.82      6.12 o
   7  -3   4        5.18       13.92      5.66 o
   8  -3   4       85.92       83.05      5.57 o
   9  -3   4       19.74       26.98      6.49 o
 -10  -2   4      275.38      279.90      9.52 o
  -9  -2   4       15.12       13.41      5.71 o
  -8  -2   4      387.83      372.08     10.61 o
  -7  -2   4       92.86      102.18      5.40 o
  -6  -2   4     1823.22     1821.62     33.29 o
  -5  -2   4      865.49      966.49     17.41 o
  -4  -2   4     6974.39     7115.87    184.29 o
  -3  -2   4      871.72     1067.44     11.76 o
  -2  -2   4     2668.91     2725.10     47.42 o
  -1  -2   4      658.15      691.45     15.22 o
   0  -2   4     1149.35     1105.27     11.56 o
   1  -2   4      532.99      608.23      8.28 o
   2  -2   4     8979.19     8561.78    114.63 o
   3  -2   4      547.34      582.68     18.42 o
   4  -2   4     3526.67     3481.21     74.49 o
   5  -2   4       33.00       42.45      4.86 o
   6  -2   4      928.48      934.47     15.00 o
   7  -2   4       60.38       64.67      5.45 o
   8  -2   4      400.96      379.16      8.58 o
   9  -2   4       17.40       18.87      6.54 o
 -11  -1   4        0.93        3.94      6.65 o
 -10  -1   4      135.69      138.58      7.61 o
  -9  -1   4        3.49        5.39      5.65 o
  -8  -1   4       35.68       36.32      5.37 o
  -7  -1   4      130.59      117.80      5.46 o
  -6  -1   4      196.90      229.93      5.44 o
  -5  -1   4      358.44      388.43     11.06 o
  -4  -1   4      372.05      378.64      5.93 o
  -3  -1   4       12.18       11.97      5.20 o
  -2  -1   4     7050.15     6599.97    432.28 o
  -1  -1   4      259.48      264.28     11.04 o
   0  -1   4      768.97      801.21     39.72 o
   1  -1   4      180.42      170.76      6.45 o
   2  -1   4        9.72       11.64      5.29 o
   3  -1   4      158.09      134.98      5.57 o
   4  -1   4      633.22      618.32     15.54 o
   5  -1   4       90.02      107.91      5.26 o
   6  -1   4      111.68      107.76      5.29 o
   7  -1   4      281.48      292.93     14.22 o
   8  -1   4        9.26       11.80      5.56 o
   9  -1   4      140.81      139.25      6.29 o
 -11   0   4       63.31       61.75      7.03 o
 -10   0   4        1.16        5.69      6.04 o
  -9   0   4       70.31       66.78      6.83 o
  -8   0   4      414.11      450.57      8.74 o
  -7   0   4        0.02       10.18      6.26 o
  -6   0   4     3405.93     3406.45     77.53 o
  -5   0   4      613.60      632.58     16.57 o
  -4   0   4     1645.05     1587.65     38.53 o
  -3   0   4      492.93      477.41     17.94 o
  -2   0   4     6307.57     6124.95    426.04 o
  -1   0   4       78.59       93.91      6.97 o
   0   0   4      398.05      481.78     25.47 o
   1   0   4    15423.78    13777.18    442.85 o
   2   0   4       26.91       18.58      5.03 o
   3   0   4     1214.94     1269.34     21.69 o
   4   0   4     2072.89     2084.29     57.77 o
   5   0   4       11.76       12.04      5.25 o
   6   0   4      421.69      428.82     12.20 o
   7   0   4        9.48       16.54      5.40 o
   8   0   4      421.60      407.39      8.99 o
   9   0   4       57.22       55.89      6.58 o
 -11   1   4       22.72       14.38      6.65 o
 -10   1   4      321.14      318.58      9.70 o
  -9   1   4       39.86       36.27      5.52 o
  -8   1   4       35.20       49.36      5.11 o
  -7   1   4      118.55      101.41      5.50 o
  -6   1   4      282.26      291.94      5.83 o
  -5   1   4      157.44      174.88      5.20 o
  -4   1   4     3197.38     3182.03    105.10 o
  -3   1   4        6.99        7.08      4.80 o
  -2   1   4     7007.93     6739.91    590.46 o
  -1   1   4     1086.06     1071.85     88.10 o
   0   1   4      298.62      297.20     15.84 o
   1   1   4      248.85      245.85      9.71 o
   2   1   4     1071.99     1041.04     16.40 o
   3   1   4       23.13       27.58      5.35 o
   4   1   4     1156.38     1167.66     33.50 o
   5   1   4      150.37      144.58      5.61 o
   6   1   4      614.15      613.76     20.98 o
   7   1   4      171.51      177.85      6.19 o
   8   1   4       52.27       49.37      6.18 o
   9   1   4       11.25        9.72      6.22 o
 -11   2   4      125.00      113.06      7.87 o
 -10   2   4       26.23       26.85      5.85 o
  -9   2   4       47.98       45.65      5.67 o
  -8   2   4      540.74      574.48     11.26 o
  -7   2   4       58.33       45.39      5.16 o
  -6   2   4      118.72      121.98      5.21 o
  -5   2   4       45.54       59.87      4.65 o
  -4   2   4       74.71       68.73      5.36 o
  -3   2   4      194.02      215.80     11.21 o
  -2   2   4     1895.43     1797.92    169.57 o
  -1   2   4      225.09      242.02     20.72 o
   0   2   4      232.10      190.16     11.59 o
   1   2   4        0.78        6.66      5.23 o
   2   2   4      383.13      331.25      6.08 o
   3   2   4      617.46      629.75     18.79 o
   4   2   4     1146.97     1131.57     25.09 o
   5   2   4      256.22      280.84      6.13 o
   6   2   4      762.55      720.31     17.39 o
   7   2   4       11.15       12.20      5.87 o
   8   2   4      327.84      315.88      8.26 o
   9   2   4       13.75       11.85      6.32 o
 -11   3   4       16.27       21.17     14.14 o
 -10   3   4      157.69      160.57      5.91 o
  -9   3   4       59.07       63.38      5.98 o
  -8   3   4      134.68      140.13      5.53 o
  -7   3   4       11.30       23.09      6.49 o
  -6   3   4     1028.61     1101.51     31.02 o
  -5   3   4        1.05        2.46      4.77 o
  -4   3   4      832.40      868.92     35.91 o
  -3   3   4       66.68       48.57      5.32 o
  -2   3   4     1345.26     1230.35    112.21 o
  -1   3   4     1241.22     1171.71    109.94 o
   0   3   4     1404.16     1224.41    105.41 o
   1   3   4      508.71      541.01     18.77 o
   2   3   4     2704.82     2549.19     64.96 o
   3   3   4      422.17      444.93      9.73 o
   4   3   4     1551.90     1535.10     31.61 o
   5   3   4        0.93       10.73      8.83 o
   6   3   4      146.12      147.02      5.85 o
   7   3   4      564.93      575.60      7.11 o
   8   3   4       20.64       29.01      6.81 o
   9   3   4        9.27       13.04      6.52 o
 -10   4   4       12.67       12.03      5.83 o
  -9   4   4       19.86        9.55      5.44 o
  -8   4   4       27.87       27.27      5.74 o
  -7   4   4       29.01       51.42      5.76 o
  -6   4   4       65.43       76.80      4.65 o
  -5   4   4      100.79       90.55      6.89 o
  -4   4   4       49.55       59.76      5.88 o
  -3   4   4      157.64      180.11      7.01 o
  -2   4   4      582.38      530.60     42.15 o
  -1   4   4       22.15       22.03      5.34 o
   0   4   4     3639.56     3641.01    292.78 o
   1   4   4      186.62      220.52     12.14 o
   2   4   4      207.50      247.65      9.71 o
   3   4   4     1136.95     1144.98     37.28 o
   4   4   4      163.73      184.17      5.36 o
   5   4   4       74.32       73.26      5.55 o
   6   4   4      175.09      181.12      6.21 o
   7   4   4       36.01       40.46      7.02 o
   8   4   4       77.04       79.28      7.05 o
   9   4   4       37.67       42.69      6.87 o
 -10   5   4       49.88       60.15      6.04 o
  -9   5   4        0.83        5.30      5.27 o
  -8   5   4      544.28      525.96     17.10 o
  -7   5   4      112.07      107.00      5.74 o
  -6   5   4     4327.15     3981.70    169.92 o
  -5   5   4     1272.21     1338.08     62.86 o
  -4   5   4      381.95      402.41     22.73 o
  -3   5   4      246.23      255.61     14.51 o
  -2   5   4      844.68      825.30     67.73 o
  -1   5   4       21.09       19.10      5.04 o
   0   5   4     2332.30     2265.68    174.29 o
   1   5   4     1407.97     1304.64     73.25 o
   2   5   4     2327.02     2246.88     84.27 o
   3   5   4      467.43      470.47     17.34 o
   4   5   4      137.93      139.68      5.71 o
   5   5   4      284.95      269.14      5.83 o
   6   5   4      204.95      201.79      6.26 o
   7   5   4       20.19       13.93      6.25 o
   8   5   4      249.53      244.97     10.27 o
 -10   6   4       77.88       97.16      8.46 o
  -9   6   4        2.41       -1.54      5.58 o
  -8   6   4        1.05        2.17      5.34 o
  -7   6   4      379.14      372.53      8.35 o
  -6   6   4       65.16       69.72      6.97 o
  -5   6   4      164.61      176.78     17.92 o
  -4   6   4      423.88      429.81     18.21 o
  -3   6   4      174.10      176.68     10.00 o
  -2   6   4      896.55      853.25     70.41 o
  -1   6   4     1328.12     1248.40     96.23 o
   0   6   4      207.48      212.14     10.82 o
   1   6   4     1016.86      990.50     55.40 o
   2   6   4      810.69      802.40     30.58 o
   3   6   4       34.40       46.66      7.71 o
   4   6   4      108.33      118.26      5.94 o
   5   6   4       34.75       30.11      6.44 o
   6   6   4        8.90       15.25      5.68 o
   7   6   4       82.00       81.85      6.74 o
   8   6   4        1.62        4.78      9.53 o
 -10   7   4        5.41       -1.36      8.82 o
  -9   7   4       17.94        8.54      6.09 o
  -8   7   4      227.12      263.01     12.26 o
  -7   7   4      148.34      161.27      8.85 o
  -6   7   4      490.30      482.69     22.07 o
  -5   7   4      295.18      277.46     17.51 o
  -4   7   4      275.88      245.69      8.19 o
  -3   7   4        1.03        4.91      5.05 o
  -2   7   4     1878.53     1796.98    146.99 o
  -1   7   4       12.55       19.68      4.84 o
   0   7   4     2202.22     2029.75    141.43 o
   1   7   4       54.14       70.64      5.47 o
   2   7   4      875.28      868.40     43.75 o
   3   7   4        2.41        6.98      6.44 o
   4   7   4      489.01      520.50     24.82 o
   5   7   4        0.44        1.11      6.78 o
   6   7   4      230.81      245.12      6.66 o
   7   7   4       23.23       24.66      7.33 o
  -9   8   4        8.13        5.46      7.57 o
  -8   8   4        0.79       -5.90      5.90 o
  -7   8   4       13.70       19.25      5.57 o
  -6   8   4      514.60      550.71     22.44 o
  -5   8   4      170.47      182.27     13.41 o
  -4   8   4     1353.23     1293.71     82.17 o
  -3   8   4       63.11       67.61      9.45 o
  -2   8   4      145.29      144.47     13.15 o
  -1   8   4     1025.69      982.65     74.06 o
   0   8   4       30.50       36.78      5.17 o
   1   8   4       64.77       69.49      5.78 o
   2   8   4       97.20      100.09      6.45 o
   3   8   4      101.96       98.58      7.02 o
   4   8   4      373.31      358.11     11.11 o
   5   8   4        5.91       12.41      7.79 o
   6   8   4        3.64        6.72      7.31 o
   7   8   4      237.17      214.13     10.51 o
  -9   9   4        0.16       11.26     14.02 o
  -8   9   4      181.06      191.29     10.72 o
  -7   9   4        3.96        9.65      5.62 o
  -6   9   4      141.50      160.54      5.56 o
  -5   9   4        1.01        4.85      5.19 o
  -4   9   4       13.74       23.69      5.65 o
  -3   9   4       28.30       44.97      5.38 o
  -2   9   4      206.13      215.50     19.20 o
  -1   9   4       46.58       32.41      6.56 o
   0   9   4      369.19      375.22     27.41 o
   1   9   4      231.82      214.58     12.84 o
   2   9   4      235.07      240.74      8.11 o
   3   9   4      197.15      215.57     14.60 o
   4   9   4      251.85      251.90      8.89 o
   5   9   4        0.49       -1.98      7.75 o
   6   9   4       53.80       45.84     12.11 o
  -8  10   4       30.84       30.00      6.50 o
  -7  10   4       58.62       59.80      5.96 o
  -6  10   4      450.13      449.24     23.18 o
  -5  10   4       17.54       23.11      5.37 o
  -4  10   4      349.44      383.37     28.56 o
  -3  10   4        1.43        3.03      5.46 o
  -2  10   4       68.16       63.72      6.53 o
  -1  10   4       58.90       57.16     12.84 o
   0  10   4      228.34      231.14     13.55 o
   1  10   4       97.66       94.57      6.19 o
   2  10   4      284.21      269.83     15.83 o
   3  10   4      123.20      118.29     19.07 o
   4  10   4        1.87        2.07      7.84 o
   5  10   4       13.76        1.81      9.38 o
  -7  11   4       45.06       45.48      6.19 o
  -6  11   4        2.82        2.74      6.23 o
  -5  11   4       12.25       17.87      5.98 o
  -4  11   4       95.46       94.93      5.95 o
  -3  11   4       42.47       43.35      6.13 o
  -2  11   4      548.41      527.11     29.78 o
  -1  11   4       90.26       97.72      5.97 o
   0  11   4      191.77      182.49      9.83 o
   1  11   4       59.80       68.43      6.06 o
   2  11   4       46.28       46.35      7.13 o
   3  11   4       46.11       39.76      8.11 o
   4  11   4      173.56      165.73      7.96 o
  -6  12   4      274.67      283.98     16.19 o
  -5  12   4       20.59       27.17      6.97 o
  -4  12   4      107.54      118.07      9.62 o
  -3  12   4       47.77       53.00      5.87 o
  -2  12   4       67.63       66.16      6.24 o
  -1  12   4        2.19        9.33      6.35 o
   0  12   4      572.22      558.13     31.90 o
   1  12   4       28.03       20.92      7.67 o
   2  12   4      211.18      208.50     28.92 o
   3  12   4        1.92       11.12      9.64 o
  -4  13   4       31.52       29.31      6.47 o
  -3  13   4        8.06        7.92      6.94 o
  -2  13   4        2.65        7.92      6.65 o
  -1  13   4       76.97       84.91      7.40 o
   0  13   4       17.54       18.11      7.72 o
   1  13   4       10.32        5.00      7.78 o
  -1 -14   5      153.83      161.99      9.38 o
   0 -14   5       18.89       28.89      8.22 o
   1 -14   5      261.73      278.63     12.87 o
   2 -14   5       67.70       78.78     10.29 o
  -4 -13   5        0.77        0.68     10.00 o
  -3 -13   5       50.52       47.41     10.38 o
  -2 -13   5       35.94       42.18      7.99 o
  -1 -13   5       29.72       21.75      7.60 o
   0 -13   5       10.83       12.21      7.42 o
   1 -13   5       41.80       37.44      6.81 o
   2 -13   5       43.28       50.96      7.27 o
   3 -13   5       16.43       20.14      7.08 o
   4 -13   5        2.63        7.19      7.27 o
  -5 -12   5      211.31      214.19     20.72 o
  -4 -12   5       62.19       58.91      9.48 o
  -3 -12   5       48.49       47.98      9.39 o
  -2 -12   5      163.98      157.57      7.82 o
  -1 -12   5      498.67      492.25     20.39 o
   0 -12   5      130.89      116.70      7.15 o
   1 -12   5      704.94      739.31     10.61 o
   2 -12   5       22.99       18.14      6.79 o
   3 -12   5       87.73       85.03      6.87 o
   4 -12   5       20.69       26.56      6.67 o
   5 -12   5        7.68        8.12      6.90 o
  -6 -11   5        1.30        0.88      9.41 o
  -5 -11   5      441.85      424.53     22.12 o
  -4 -11   5      157.56      146.90      9.87 o
  -3 -11   5      331.83      325.94     26.95 o
  -2 -11   5       19.91       15.80      7.27 o
  -1 -11   5        5.01        8.43      6.41 o
   0 -11   5      183.98      183.20      6.60 o
   1 -11   5      154.50      152.95      6.52 o
   2 -11   5       18.74       17.55      6.39 o
   3 -11   5      490.20      490.21     18.99 o
   4 -11   5       38.39       38.87      6.05 o
   5 -11   5       76.10       73.79      6.64 o
   6 -11   5        0.91        3.66      7.11 o
  -7 -10   5       58.03       63.55     13.79 o
  -6 -10   5       90.41       90.55      9.43 o
  -5 -10   5       17.73       22.94      9.44 o
  -4 -10   5      200.26      202.85     12.43 o
  -3 -10   5       63.44       64.28      7.80 o
  -2 -10   5      112.50      118.15      6.59 o
  -1 -10   5      320.72      312.96     12.01 o
   0 -10   5        8.60        5.32      6.32 o
   1 -10   5      252.60      226.78      6.25 o
   2 -10   5      172.69      166.56      6.56 o
   3 -10   5      221.59      227.57      8.62 o
   4 -10   5       10.30       12.07      5.87 o
   5 -10   5      272.46      265.26     10.77 o
   6 -10   5        0.43       -2.35      6.39 o
   7 -10   5       98.68      104.70      6.79 o
  -8  -9   5        0.23        4.11      8.78 o
  -7  -9   5      213.97      195.11      9.65 o
  -6  -9   5      102.12       92.43     12.52 o
  -5  -9   5      630.31      654.71     36.23 o
  -4  -9   5       48.19       49.26      6.90 o
  -3  -9   5     1495.50     1407.24     63.36 o
  -2  -9   5      178.70      186.70      7.80 o
  -1  -9   5      740.19      713.58     28.87 o
   0  -9   5       45.69       45.22      5.97 o
   1  -9   5     1429.26     1396.85     37.07 o
   2  -9   5      171.96      160.80      7.72 o
   3  -9   5      310.60      318.22     10.13 o
   4  -9   5       76.74       74.45      6.33 o
   5  -9   5        3.36        5.50      5.92 o
   6  -9   5       33.04       35.45      6.01 o
   7  -9   5        0.94       -5.78      6.69 o
  -8  -8   5       55.91       49.64      8.29 o
  -7  -8   5       32.23       26.52      7.18 o
  -6  -8   5      357.89      362.24     10.44 o
  -5  -8   5        4.06        4.77      6.90 o
  -4  -8   5      318.78      291.31      7.03 o
  -3  -8   5      185.34      193.16      9.02 o
  -2  -8   5      296.45      311.24     13.36 o
  -1  -8   5      501.08      515.45     19.63 o
   0  -8   5      165.93      170.33      6.56 o
   1  -8   5       14.17       17.82      5.78 o
   2  -8   5      347.83      373.02     16.97 o
   3  -8   5      105.66      104.52      6.00 o
   4  -8   5      166.83      171.25      8.91 o
   5  -8   5      559.03      558.24     24.49 o
   6  -8   5      103.33      110.48      5.94 o
   7  -8   5       43.63       40.00      5.72 o
   8  -8   5        0.94        0.41      7.95 o
  -9  -7   5      322.69      298.23     11.37 o
  -8  -7   5      164.60      161.47      7.12 o
  -7  -7   5      352.43      363.84      7.68 o
  -6  -7   5      313.26      317.93      6.86 o
  -5  -7   5      289.26      321.36      9.25 o
  -4  -7   5       12.10       12.30      6.05 o
  -3  -7   5     1838.09     1862.84     48.96 o
  -2  -7   5       84.64       82.79      6.46 o
  -1  -7   5     4326.39     4118.77    170.62 o
   0  -7   5      807.68      774.29     23.58 o
   1  -7   5     1604.19     1543.73     55.12 o
   2  -7   5     1169.63     1129.11     53.05 o
   3  -7   5      262.85      274.94     11.70 o
   4  -7   5       11.08       15.87      5.95 o
   5  -7   5       50.97       57.62      5.58 o
   6  -7   5      305.66      307.38     12.06 o
   7  -7   5      143.54      143.06     10.66 o
   8  -7   5      139.09      143.02      6.18 o
  -9  -6   5        4.03        2.02      7.56 o
  -8  -6   5       97.36      114.45      7.08 o
  -7  -6   5       10.32       11.48      6.51 o
  -6  -6   5       41.03       45.88      6.33 o
  -5  -6   5      622.66      613.05      9.44 o
  -4  -6   5        3.17        5.27      6.85 o
  -3  -6   5     1628.19     1655.18     21.02 o
  -2  -6   5       20.92       21.18      6.10 o
  -1  -6   5      349.00      322.78     15.62 o
   0  -6   5      149.89      131.19      6.60 o
   1  -6   5       57.54       65.49      6.03 o
   2  -6   5       10.77        2.50      6.36 o
   3  -6   5      291.20      286.81     11.58 o
   4  -6   5        0.56       -2.02      5.96 o
   5  -6   5      893.94      937.36     18.44 o
   6  -6   5      484.17      487.57      7.70 o
   7  -6   5       39.18       37.33      6.19 o
   8  -6   5      161.63      161.72      6.36 o
   9  -6   5        0.75       -0.75      8.97 o
 -10  -5   5        5.20        7.21      7.33 o
  -9  -5   5      197.33      195.52      7.18 o
  -8  -5   5        4.88        3.01      6.41 o
  -7  -5   5      645.74      638.49      7.26 o
  -6  -5   5       23.61       29.67      5.58 o
  -5  -5   5      818.15      864.59      7.61 o
  -4  -5   5      178.25      196.00      6.33 o
  -3  -5   5     1581.46     1518.07     40.70 o
  -2  -5   5      159.68      164.17      8.95 o
  -1  -5   5     1889.31     1715.85     71.12 o
   0  -5   5     1289.37     1312.78     25.63 o
   1  -5   5     2015.42     1904.50     89.77 o
   2  -5   5       81.63       82.50      5.87 o
   3  -5   5      419.50      421.50     13.74 o
   4  -5   5       26.29       24.99      5.52 o
   5  -5   5      816.81      820.02     10.93 o
   6  -5   5      103.09      109.86      5.53 o
   7  -5   5      483.83      493.08      8.83 o
   8  -5   5        0.07       -0.07      5.79 o
   9  -5   5       36.80       31.99      5.94 o
 -10  -4   5       35.84       33.26      7.20 o
  -9  -4   5        0.83        6.17      6.52 o
  -8  -4   5      270.44      274.89      6.59 o
  -7  -4   5      259.96      263.05      6.03 o
  -6  -4   5       12.04        6.54      5.53 o
  -5  -4   5     1921.26     1971.50     18.25 o
  -4  -4   5      150.47      173.08      5.71 o
  -3  -4   5     2143.59     2246.05     46.42 o
  -2  -4   5      351.70      372.99      6.94 o
  -1  -4   5       27.86       47.40      7.12 o
   0  -4   5      601.65      647.19     11.11 o
   1  -4   5     2043.04     2035.99     96.81 o
   2  -4   5      115.18      131.18      6.43 o
   3  -4   5      140.94      135.28      6.28 o
   4  -4   5       65.44       68.34      5.37 o
   5  -4   5       26.02       29.57      5.24 o
   6  -4   5      485.20      474.97      8.19 o
   7  -4   5        2.65        2.15      5.68 o
   8  -4   5        3.74       -0.75      5.96 o
   9  -4   5       55.90       51.56      6.62 o
 -10  -3   5       46.73       41.14      8.02 o
  -9  -3   5      589.45      564.18     16.17 o
  -8  -3   5        1.55        3.66      6.91 o
  -7  -3   5       11.80       19.80      6.18 o
  -6  -3   5      356.49      394.86      6.35 o
  -5  -3   5      162.24      153.37      5.53 o
  -4  -3   5       94.33      116.92      5.42 o
  -3  -3   5      666.28      620.02      7.11 o
  -2  -3   5     2532.58     2667.71     39.39 o
  -1  -3   5      404.69      357.30      8.69 o
   0  -3   5      674.81      748.33      9.65 o
   1  -3   5     1784.74     1728.23     31.96 o
   2  -3   5       12.49       15.64      5.55 o
   3  -3   5      492.51      529.70     11.61 o
   4  -3   5        8.32       16.42      4.97 o
   5  -3   5      971.74      949.98     20.57 o
   6  -3   5       32.28       40.63      9.48 o
   7  -3   5      481.55      497.97     11.60 o
   8  -3   5        4.77        6.16      5.79 o
   9  -3   5       39.59       40.75      6.41 o
 -10  -2   5        4.85        7.36      6.34 o
  -9  -2   5       71.31       78.64      6.13 o
  -8  -2   5       97.03      110.38      5.58 o
  -7  -2   5      482.81      497.86     15.88 o
  -6  -2   5      556.58      524.69      7.47 o
  -5  -2   5       31.28       22.79      5.32 o
  -4  -2   5        1.76        5.89      5.29 o
  -3  -2   5     1775.34     1845.30     27.70 o
  -2  -2   5      530.75      531.90     10.97 o
  -1  -2   5     4183.59     4270.33    181.69 o
   0  -2   5      298.19      356.90      8.78 o
   1  -2   5     1785.42     1631.77     13.09 o
   2  -2   5        0.01       -1.29      5.36 o
   3  -2   5      547.47      512.12     12.33 o
   4  -2   5        1.78        2.22      5.29 o
   5  -2   5       56.83       60.20      5.82 o
   6  -2   5      163.64      174.66      5.97 o
   7  -2   5        3.92        0.01      5.27 o
   8  -2   5       17.98       17.64      6.26 o
   9  -2   5       65.41       69.77      6.82 o
 -11  -1   5       48.11       44.49     11.43 o
 -10  -1   5       26.85       28.30      6.11 o
  -9  -1   5        3.63       10.38      5.59 o
  -8  -1   5      338.14      326.20     11.98 o
  -7  -1   5       20.25       28.88      5.09 o
  -6  -1   5      190.72      193.58      6.08 o
  -5  -1   5      570.00      599.71      7.15 o
  -4  -1   5     1145.58     1237.41     14.64 o
  -3  -1   5     3213.86     3322.98     95.71 o
  -2  -1   5      199.15      187.34      5.98 o
  -1  -1   5     1130.92     1118.26     51.21 o
   0  -1   5     2077.99     2175.51    104.21 o
   1  -1   5        3.97       12.96      6.07 o
   2  -1   5      800.90      773.65     16.18 o
   3  -1   5      781.00      771.91     22.47 o
   4  -1   5       19.61       17.37      4.77 o
   5  -1   5     1365.11     1398.29     44.27 o
   6  -1   5      155.91      150.47      5.16 o
   7  -1   5      112.75      111.93      5.90 o
   8  -1   5        9.57       11.70      5.95 o
   9  -1   5        4.36        3.45      6.86 o
 -11   0   5      107.55       94.87      7.61 o
 -10   0   5       39.44       33.03      8.02 o
  -9   0   5      808.24      783.35     24.93 o
  -8   0   5       10.82        5.52      5.90 o
  -7   0   5     1344.27     1445.60     45.15 o
  -6   0   5     1364.23     1465.10     36.74 o
  -5   0   5      528.57      613.62     18.56 o
  -4   0   5       36.60       35.73      5.71 o
  -3   0   5     7703.39     7529.52    469.46 o
  -2   0   5        5.90        8.45      6.20 o
  -1   0   5     8196.76     7633.31    637.18 o
   0   0   5     4526.49     4465.76    248.83 o
   1   0   5     6500.75     6329.25    193.69 o
   2   0   5       66.10       70.44      5.61 o
   3   0   5      303.79      319.70      9.90 o
   4   0   5       30.43       38.85      4.82 o
   5   0   5     1384.22     1386.75     40.36 o
   6   0   5      332.17      314.75     12.68 o
   7   0   5      522.49      516.41     17.17 o
   8   0   5       61.21       63.94      5.91 o
   9   0   5       47.48       47.11      6.43 o
 -11   1   5       42.55       47.74      7.72 o
 -10   1   5      130.87      129.90      7.96 o
  -9   1   5        5.51        1.87      6.43 o
  -8   1   5      583.09      602.65     16.29 o
  -7   1   5       28.60       28.49      5.83 o
  -6   1   5       41.14       34.14      5.44 o
  -5   1   5      387.97      415.79     11.36 o
  -4   1   5        3.35        3.20      4.98 o
  -3   1   5     3263.31     3288.24    183.12 o
  -2   1   5      608.76      687.22     37.82 o
  -1   1   5     1784.80     1930.71    160.27 o
   0   1   5     3368.51     3478.42    224.70 o
   1   1   5      783.14      743.02     25.12 o
   2   1   5        1.37       -0.52      5.27 o
   3   1   5       20.26       19.86      5.27 o
   4   1   5      246.38      252.56      7.97 o
   5   1   5       14.98       17.86      6.28 o
   6   1   5      651.78      652.76     16.61 o
   7   1   5       27.60       31.20      8.34 o
   8   1   5        1.86       10.37      5.86 o
   9   1   5        1.11        8.11      7.84 o
 -11   2   5       16.10        7.72      8.86 o
 -10   2   5       54.16       64.94      7.03 o
  -9   2   5      305.43      305.48      6.18 o
  -8   2   5       78.28       76.41      5.18 o
  -7   2   5      152.41      131.57      5.13 o
  -6   2   5       45.24       45.28      4.81 o
  -5   2   5      411.70      435.28     16.83 o
  -4   2   5       84.61      101.11      5.37 o
  -3   2   5     6183.05     5632.75    495.85 o
  -2   2   5      339.90      284.81     23.77 o
  -1   2   5     3387.03     2887.91    317.39 o
   0   2   5        0.25        9.73      5.14 o
   1   2   5      833.04      697.04     27.65 o
   2   2   5        0.83        1.62      5.25 o
   3   2   5      184.94      165.24      5.37 o
   4   2   5      143.64      150.56      5.97 o
   5   2   5      937.50      945.22     21.68 o
   6   2   5      104.86       98.24      5.33 o
   7   2   5      553.59      565.42     15.80 o
   8   2   5       62.36       56.21      6.37 o
   9   2   5      131.45      124.11      6.83 o
 -10   3   5       96.84       93.97      6.26 o
  -9   3   5       11.69       14.36      5.67 o
  -8   3   5       23.56       24.62      5.41 o
  -7   3   5      588.98      586.43     15.50 o
  -6   3   5      121.85      106.81      4.89 o
  -5   3   5      651.12      626.65     21.25 o
  -4   3   5      479.83      565.53     32.64 o
  -3   3   5       77.96      105.70      6.23 o
  -2   3   5      443.92      445.35     37.41 o
  -1   3   5       28.83       16.46      5.37 o
   0   3   5      183.86      174.53     14.02 o
   1   3   5      988.51      930.16     41.57 o
   2   3   5        5.73        8.35      5.31 o
   3   3   5      328.23      324.16      8.13 o
   4   3   5       56.13       58.04      5.42 o
   5   3   5       13.49       14.59      5.62 o
   6   3   5      471.50      469.68      6.77 o
   7   3   5        2.45       10.67      6.24 o
   8   3   5       22.32       29.42      5.91 o
 -10   4   5       55.75       55.86      6.29 o
  -9   4   5       71.73       77.28      5.14 o
  -8   4   5      103.18      108.58      6.96 o
  -7   4   5      755.15      766.76     22.14 o
  -6   4   5       14.83       23.69      4.61 o
  -5   4   5     1223.25     1214.52     48.61 o
  -4   4   5      369.90      351.43     10.72 o
  -3   4   5     2845.73     2660.34    211.85 o
  -2   4   5       46.27       46.37      5.03 o
  -1   4   5      398.05      372.13     26.19 o
   0   4   5      158.76      170.95     10.37 o
   1   4   5     1275.12     1237.36     65.19 o
   2   4   5       17.33       19.48      5.39 o
   3   4   5      510.85      511.39     22.08 o
   4   4   5     1290.01     1281.97     38.57 o
   5   4   5      256.43      241.54     15.16 o
   6   4   5       51.50       62.24      6.10 o
   7   4   5      206.94      198.45      7.94 o
   8   4   5       96.48      101.48      7.09 o
 -10   5   5        6.21        4.06      6.00 o
  -9   5   5      298.65      282.49      7.13 o
  -8   5   5        0.67       11.88      5.25 o
  -7   5   5      880.99      947.73     35.62 o
  -6   5   5       27.47       21.44      4.79 o
  -5   5   5      248.99      245.97     15.07 o
  -4   5   5        0.00       -0.17      5.08 o
  -3   5   5      803.95      743.52     63.73 o
  -2   5   5       87.57       78.21      5.87 o
  -1   5   5      782.21      679.55     59.47 o
   0   5   5      116.55      105.73      6.05 o
   1   5   5     2908.78     2838.76    158.15 o
   2   5   5       16.53       16.13      5.44 o
   3   5   5       50.07       54.70      6.52 o
   4   5   5       27.83       16.41      5.66 o
   5   5   5        2.55        9.99      5.69 o
   6   5   5      333.67      331.41      8.85 o
   7   5   5      195.91      202.89      6.73 o
   8   5   5        0.69       -0.94      7.50 o
 -10   6   5        4.61        9.40      5.82 o
  -9   6   5        0.87        2.10      5.95 o
  -8   6   5      226.84      213.51      5.65 o
  -7   6   5      117.35      135.07      7.88 o
  -6   6   5        0.36        9.60      5.56 o
  -5   6   5      702.78      683.13     31.99 o
  -4   6   5      202.55      206.32     12.61 o
  -3   6   5      994.82      937.14     80.04 o
  -2   6   5      300.37      297.75     26.89 o
  -1   6   5      983.32      985.16     76.25 o
   0   6   5      390.51      386.65     31.22 o
   1   6   5      395.11      374.69     22.95 o
   2   6   5       92.30       94.27      5.30 o
   3   6   5      351.99      332.35      7.42 o
   4   6   5       31.30       27.15      5.80 o
   5   6   5      334.13      329.95     10.91 o
   6   6   5       38.65       48.52      6.50 o
   7   6   5       41.17       36.96      6.47 o
  -9   7   5      234.22      200.93      8.88 o
  -8   7   5      224.88      198.01      6.21 o
  -7   7   5      352.83      372.72     12.52 o
  -6   7   5        0.14       -2.09      5.60 o
  -5   7   5      432.19      462.96     27.37 o
  -4   7   5        0.85        5.50      4.96 o
  -3   7   5     1270.22     1174.46     85.89 o
  -2   7   5      329.22      313.70     28.09 o
  -1   7   5      633.63      557.99     41.87 o
   0   7   5      121.48      114.10      9.11 o
   1   7   5      394.20      376.59     18.14 o
   2   7   5      133.52      137.07      6.71 o
   3   7   5      632.96      609.33     34.79 o
   4   7   5       10.78        2.21      6.56 o
   5   7   5      627.74      638.82     31.82 o
   6   7   5        7.97        8.24      7.41 o
   7   7   5      149.10      171.14      7.18 o
  -9   8   5       84.30       81.36      5.72 o
  -8   8   5      175.55      166.91      6.11 o
  -7   8   5       33.39       44.96      7.25 o
  -6   8   5       41.25       51.35      5.62 o
  -5   8   5       80.35       96.17      5.75 o
  -4   8   5      172.92      187.88     14.34 o
  -3   8   5      138.85      141.14      8.72 o
  -2   8   5      383.43      380.44     26.94 o
  -1   8   5       39.53       40.83      5.64 o
   0   8   5        5.80        7.50      5.53 o
   1   8   5      250.00      248.82     14.96 o
   2   8   5      133.92      136.04      8.82 o
   3   8   5      299.36      314.10     10.26 o
   4   8   5      328.58      321.15     10.84 o
   5   8   5        0.68        2.91      6.86 o
   6   8   5       23.87       19.90      7.02 o
  -8   9   5       26.62       34.70      6.33 o
  -7   9   5      129.89      122.67     13.00 o
  -6   9   5       12.64        9.60      6.02 o
  -5   9   5      551.88      569.28     41.54 o
  -4   9   5       11.13       13.31      5.45 o
  -3   9   5     2169.83     2144.59    183.82 o
  -2   9   5       83.59       84.12      5.46 o
  -1   9   5      145.72      158.25      7.66 o
   0   9   5       24.58       32.12      6.05 o
   1   9   5      281.88      287.08     10.31 o
   2   9   5        9.04        4.89      6.64 o
   3   9   5      258.00      251.28     15.41 o
   4   9   5      285.33      280.68     11.96 o
   5   9   5       54.75       50.20      7.66 o
   6   9   5       60.07       60.29      8.84 o
  -8  10   5       10.44        7.73      7.07 o
  -7  10   5      206.24      188.78      8.29 o
  -6  10   5       24.25       27.20      5.58 o
  -5  10   5       45.53       50.00      6.07 o
  -4  10   5       38.16       38.71      5.41 o
  -3  10   5       10.17       14.60      6.34 o
  -2  10   5       68.71       66.83      5.60 o
  -1  10   5      156.87      165.57      7.02 o
   0  10   5       15.97       18.83      6.39 o
   1  10   5      342.38      348.44     15.63 o
   2  10   5        6.42        7.21      6.49 o
   3  10   5      101.80       93.78      7.29 o
   4  10   5      240.18      232.42      9.71 o
   5  10   5        1.05       -4.29     16.12 o
  -7  11   5       52.84       51.83      6.00 o
  -6  11   5        7.98        7.87      5.98 o
  -5  11   5      338.61      337.72     21.94 o
  -4  11   5       37.88       46.87      6.36 o
  -3  11   5      507.93      529.04     24.53 o
  -2  11   5       42.22       39.96      6.04 o
  -1  11   5      186.35      195.45     18.11 o
   0  11   5        3.32        5.53      5.91 o
   1  11   5      353.55      358.64     17.55 o
   2  11   5        0.14        1.62      7.01 o
   3  11   5      260.10      240.34     13.06 o
   4  11   5       57.66       61.22     16.43 o
  -5  12   5       17.27       31.66      5.89 o
  -4  12   5        0.35        1.76      6.23 o
  -3  12   5       28.45       34.13      7.36 o
  -2  12   5       36.82       34.80      6.01 o
  -1  12   5      366.79      373.35     20.70 o
   0  12   5        0.12        1.43      6.60 o
   1  12   5       92.56       95.49      7.25 o
   2  12   5        8.77        1.55      8.60 o
  -3  13   5       61.77       55.12      6.73 o
  -2  13   5        4.41        9.87      7.24 o
  -1  13   5        1.63        5.22      7.01 o
   0  13   5        2.76       -2.76      8.65 o
  -3 -13   6       35.38       37.88      9.13 o
  -2 -13   6       31.70       28.60      8.21 o
  -1 -13   6      154.39      169.19      8.01 o
   0 -13   6       49.66       60.80      7.25 o
   1 -13   6        0.60        3.97      7.80 o
   2 -13   6      163.47      161.02      7.62 o
   3 -13   6        0.83        6.36      7.44 o
  -5 -12   6       48.34       36.54     10.76 o
  -4 -12   6      275.36      244.66     31.19 o
  -3 -12   6       39.32       45.84      8.84 o
  -2 -12   6      814.57      830.76     30.47 o
  -1 -12   6       52.50       59.70      7.26 o
   0 -12   6      344.65      359.68      9.29 o
   1 -12   6       41.53       39.07      6.62 o
   2 -12   6      115.39      127.71      7.84 o
   3 -12   6       23.67       31.12      7.15 o
   4 -12   6       74.82       72.25      7.65 o
   5 -12   6       89.67       87.89      9.31 o
  -6 -11   6      106.93       91.27     14.21 o
  -5 -11   6       79.81       72.48     10.18 o
  -4 -11   6       81.29       97.58      8.06 o
  -3 -11   6      150.08      162.17     12.34 o
  -2 -11   6       20.77       20.42      6.78 o
  -1 -11   6        1.29        9.17      6.95 o
   0 -11   6       10.74       13.67      6.44 o
   1 -11   6       44.97       45.15      6.58 o
   2 -11   6      453.13      456.87     10.14 o
   3 -11   6        9.81        8.95      6.73 o
   4 -11   6       75.15       79.68      6.81 o
   5 -11   6       13.35       16.05      6.29 o
   6 -11   6        0.38       -5.43     11.62 o
  -7 -10   6       10.26       15.30      9.84 o
  -6 -10   6      121.19      125.90     13.33 o
  -5 -10   6        0.52        2.46      8.18 o
  -4 -10   6      456.78      451.44     16.28 o
  -3 -10   6      216.01      203.29      7.28 o
  -2 -10   6      613.00      594.92     23.80 o
  -1 -10   6       86.63       85.68      6.55 o
   0 -10   6      225.89      226.08      6.79 o
   1 -10   6       10.74       11.18      6.28 o
   2 -10   6      145.09      145.47      6.74 o
   3 -10   6        6.77        5.48      6.44 o
   4 -10   6      470.83      509.27     26.30 o
   5 -10   6        9.70       14.54      6.28 o
   6 -10   6      246.71      243.77      9.20 o
  -8  -9   6      160.76      148.01     10.17 o
  -7  -9   6      116.10      113.01      9.47 o
  -6  -9   6      166.07      169.77      8.22 o
  -5  -9   6       38.84       51.49      8.82 o
  -4  -9   6      123.64      115.22      7.05 o
  -3  -9   6      304.95      278.34     10.23 o
  -2  -9   6      294.31      283.97     12.05 o
  -1  -9   6       57.09       56.11      6.16 o
   0  -9   6      255.97      248.51      9.74 o
   1  -9   6       15.94       18.76      6.27 o
   2  -9   6       88.42       92.87      6.28 o
   3  -9   6      264.42      267.07     11.32 o
   4  -9   6       15.30       17.75      6.19 o
   5  -9   6      185.21      174.63      9.45 o
   6  -9   6        1.17        6.22      6.13 o
   7  -9   6        7.66       11.55      7.65 o
  -8  -8   6       30.35       22.40      8.14 o
  -7  -8   6       14.48       11.29      7.47 o
  -6  -8   6      116.05      112.25      7.04 o
  -5  -8   6        3.18        3.67      7.91 o
  -4  -8   6      378.92      375.75      7.19 o
  -3  -8   6       22.58       17.48      6.62 o
  -2  -8   6     1413.89     1378.06     52.76 o
  -1  -8   6      980.15      952.99     37.45 o
   0  -8   6      619.87      607.83      7.55 o
   1  -8   6      787.60      770.57     25.45 o
   2  -8   6      885.29      884.30     48.26 o
   3  -8   6      208.76      194.98      6.79 o
   4  -8   6      547.93      536.28     24.57 o
   5  -8   6        2.05        8.10      5.59 o
   6  -8   6        0.91        4.36      6.19 o
   7  -8   6       11.49       12.48      6.64 o
  -9  -7   6       14.32       16.60      7.55 o
  -8  -7   6      323.26      335.68      7.46 o
  -7  -7   6       76.51       73.61      6.89 o
  -6  -7   6      133.58      140.03      6.69 o
  -5  -7   6       13.27       19.03      6.15 o
  -4  -7   6      409.69      389.21      8.32 o
  -3  -7   6       35.27       43.16      5.82 o
  -2  -7   6     2628.06     2476.60     96.24 o
  -1  -7   6      284.64      274.44     12.84 o
   0  -7   6     1285.18     1278.51     18.14 o
   1  -7   6       17.67       22.51      6.25 o
   2  -7   6      101.21      106.09      6.32 o
   3  -7   6      463.64      456.28     22.39 o
   4  -7   6      264.08      279.57      9.12 o
   5  -7   6       27.55       30.82      5.50 o
   6  -7   6      403.25      392.20     14.04 o
   7  -7   6       29.76       22.12      6.11 o
   8  -7   6      109.77      102.29      7.11 o
  -9  -6   6      234.70      199.39      7.10 o
  -8  -6   6        5.13        9.40      6.36 o
  -7  -6   6       49.98       52.78      6.48 o
  -6  -6   6       96.34      102.72      6.42 o
  -5  -6   6       36.61       35.24      6.02 o
  -4  -6   6      353.59      419.27      7.41 o
  -3  -6   6      203.42      202.08      7.38 o
  -2  -6   6      864.82      808.45     28.95 o
  -1  -6   6      859.30      802.57     35.21 o
   0  -6   6      202.15      171.46      6.43 o
   1  -6   6        0.10       -1.82      6.41 o
   2  -6   6      691.15      625.25     30.11 o
   3  -6   6       44.41       44.59      5.54 o
   4  -6   6      581.59      575.43      9.25 o
   5  -6   6      151.99      156.19      6.18 o
   6  -6   6       77.85       85.57      5.82 o
   7  -6   6        0.09        2.47      6.33 o
   8  -6   6       25.35       29.05      6.38 o
 -10  -5   6      250.01      210.31      8.72 o
  -9  -5   6       82.79       88.37      6.70 o
  -8  -5   6      115.97      142.54      6.66 o
  -7  -5   6       30.07       35.16      6.18 o
  -6  -5   6        7.52       12.80      5.99 o
  -5  -5   6       62.38       53.67      5.70 o
  -4  -5   6     1486.92     1582.96     11.74 o
  -3  -5   6      854.45      929.93     10.55 o
  -2  -5   6     2815.39     2724.76     61.40 o
  -1  -5   6       41.47       36.52      7.21 o
   0  -5   6     3811.99     3707.93     61.07 o
   1  -5   6      181.47      192.10      8.51 o
   2  -5   6      478.06      474.40     19.22 o
   3  -5   6        1.19       -0.63      5.28 o
   4  -5   6      845.06      852.26      6.94 o
   5  -5   6      147.48      162.05      6.23 o
   6  -5   6      484.22      482.24     11.15 o
   7  -5   6       15.08       22.79      5.91 o
   8  -5   6       84.00       85.15      6.79 o
 -10  -4   6       14.10       12.24      7.12 o
  -9  -4   6       45.70       51.76      6.58 o
  -8  -4   6       70.89       89.29      6.41 o
  -7  -4   6        6.32       15.88      6.02 o
  -6  -4   6      219.10      233.58      6.14 o
  -5  -4   6      426.97      434.19      6.47 o
  -4  -4   6       59.64       83.98      5.76 o
  -3  -4   6      197.57      181.18      6.38 o
  -2  -4   6       10.76       11.20      6.16 o
  -1  -4   6      700.69      768.04     26.18 o
   0  -4   6      705.57      652.96      9.29 o
   1  -4   6      174.46      160.39      7.12 o
   2  -4   6        3.28        2.26      6.13 o
   3  -4   6       25.99       24.41      5.34 o
   4  -4   6      160.77      162.38      5.70 o
   5  -4   6      145.34      147.13      5.53 o
   6  -4   6       17.20       24.30      5.50 o
   7  -4   6        5.85        8.75      6.25 o
   8  -4   6      180.97      175.18      9.31 o
 -10  -3   6       61.65       63.71      8.32 o
  -9  -3   6       13.82        9.08      5.95 o
  -8  -3   6      230.22      240.90      6.27 o
  -7  -3   6       75.55       63.38      5.38 o
  -6  -3   6     1002.95     1033.39      9.69 o
  -5  -3   6       85.12       95.98      5.57 o
  -4  -3   6     1098.24     1060.95     13.71 o
  -3  -3   6      366.23      368.70      7.88 o
  -2  -3   6     5433.36     5447.16    113.77 o
  -1  -3   6      180.60      186.90      9.07 o
   0  -3   6     1725.07     1751.77     11.53 o
   1  -3   6       11.20       11.49      6.09 o
   2  -3   6      101.22       84.36      5.76 o
   3  -3   6      372.57      320.43      5.86 o
   4  -3   6     1137.36     1105.51     22.51 o
   5  -3   6      348.81      342.15      5.95 o
   6  -3   6       53.64       64.94      5.99 o
   7  -3   6       86.96       86.99      5.91 o
   8  -3   6       60.73       63.61      6.62 o
   9  -3   6        3.23        7.07      7.55 o
 -10  -2   6       37.76       38.06      7.58 o
  -9  -2   6        0.19        2.02      6.75 o
  -8  -2   6      329.55      311.05      8.01 o
  -7  -2   6       11.33        6.38      5.16 o
  -6  -2   6      460.25      492.84      7.20 o
  -5  -2   6      430.43      412.42      6.00 o
  -4  -2   6       13.40       16.90      5.22 o
  -3  -2   6      111.88      121.58      5.65 o
  -2  -2   6      545.73      525.02     18.61 o
  -1  -2   6        0.34        5.14      6.50 o
   0  -2   6     1791.16     1704.04     10.62 o
   1  -2   6      912.28      885.59     25.50 o
   2  -2   6       69.86       64.56      5.61 o
   3  -2   6     1016.03     1032.41     19.00 o
   4  -2   6        6.61        4.02      5.63 o
   5  -2   6      167.64      172.12      6.49 o
   6  -2   6      632.52      646.02     23.46 o
   7  -2   6        8.19       11.68      5.69 o
   8  -2   6      130.62      121.01      6.65 o
   9  -2   6       89.26       86.80      7.17 o
 -10  -1   6      113.78      109.18      6.02 o
  -9  -1   6      101.53      104.69      6.86 o
  -8  -1   6      541.83      507.79     19.24 o
  -7  -1   6       49.86       50.92      6.27 o
  -6  -1   6     1480.06     1543.30     32.14 o
  -5  -1   6      355.29      394.68      7.07 o
  -4  -1   6     1551.39     1650.07     29.74 o
  -3  -1   6        5.29        5.73      5.34 o
  -2  -1   6      950.94      979.91     42.77 o
  -1  -1   6        6.94       18.39      5.73 o
   0  -1   6     5055.91     5027.63    247.59 o
   1  -1   6     1463.27     1645.71     56.87 o
   2  -1   6     2048.73     1970.35     30.57 o
   3  -1   6      112.06      110.98      5.56 o
   4  -1   6     1991.51     1927.73     48.12 o
   5  -1   6       29.93       36.16      5.64 o
   6  -1   6      398.84      392.01      9.91 o
   7  -1   6        0.91       12.57      6.00 o
   8  -1   6      113.62       98.27      7.02 o
   9  -1   6        1.55       -1.31      7.09 o
 -10   0   6      447.24      442.14     22.71 o
  -9   0   6       49.68       47.39      5.75 o
  -8   0   6       96.75       87.54      6.24 o
  -7   0   6       11.43        6.75      5.39 o
  -6   0   6       75.66       83.48      6.46 o
  -5   0   6      396.76      398.48      7.78 o
  -4   0   6     1142.95     1216.03     40.88 o
  -3   0   6     1268.10     1376.74     64.90 o
  -2   0   6     1466.21     1458.42    111.32 o
  -1   0   6        3.56        9.41      5.90 o
   0   0   6     3236.32     3132.13    173.38 o
   1   0   6      382.39      432.77     16.51 o
   2   0   6      349.29      366.96      8.40 o
   3   0   6       75.18       67.53      5.68 o
   4   0   6       37.85       41.86      5.20 o
   5   0   6      607.14      588.88     10.41 o
   6   0   6       30.49       40.11      7.18 o
   7   0   6        1.91        4.82      5.71 o
   8   0   6       43.22       45.71      6.19 o
   9   0   6       32.88       43.88     10.05 o
 -10   1   6        0.87        2.05      5.83 o
  -9   1   6       82.60       78.44      6.56 o
  -8   1   6      150.17      173.88      7.28 o
  -7   1   6       12.85       13.35      5.21 o
  -6   1   6      896.75      879.76     31.02 o
  -5   1   6      121.16      122.40      5.93 o
  -4   1   6      195.54      214.26     10.59 o
  -3   1   6      119.10      129.50      6.00 o
  -2   1   6       29.79       21.40      5.43 o
  -1   1   6        5.78       12.02      4.93 o
   0   1   6        5.89       12.96      4.91 o
   1   1   6     2690.20     2682.84    127.35 o
   2   1   6       17.65       31.11      5.30 o
   3   1   6        9.75        5.10      4.99 o
   4   1   6      474.02      467.05      9.24 o
   5   1   6       30.70       27.28      6.41 o
   6   1   6       95.15      101.37      5.92 o
   7   1   6        0.38        3.98      5.74 o
   8   1   6      345.74      348.70      8.98 o
 -10   2   6      427.40      443.61     30.68 o
  -9   2   6        3.35        9.86      5.73 o
  -8   2   6      106.19      132.74      7.78 o
  -7   2   6       32.55       28.87      5.69 o
  -6   2   6      323.10      312.89      6.97 o
  -5   2   6        8.52        3.62      4.70 o
  -4   2   6     1073.34      988.04     53.95 o
  -3   2   6     2537.48     2516.69    162.76 o
  -2   2   6     1926.45     1886.16    137.02 o
  -1   2   6       30.73       24.81      6.35 o
   0   2   6      994.85      999.38     60.51 o
   1   2   6     2232.51     2148.76    109.02 o
   2   2   6     1267.88     1225.38     38.85 o
   3   2   6       10.80        5.57      5.28 o
   4   2   6     2359.96     2334.83     58.15 o
   5   2   6      103.73       97.10      6.98 o
   6   2   6      164.92      171.78      5.63 o
   7   2   6        0.24        3.89      5.55 o
   8   2   6       15.64       18.13      6.72 o
 -10   3   6        4.87        7.75      5.69 o
  -9   3   6       49.68       51.47      5.60 o
  -8   3   6       56.54       77.68      5.78 o
  -7   3   6       17.01       11.89      5.26 o
  -6   3   6      112.93      116.69      7.08 o
  -5   3   6       18.59       28.28      5.34 o
  -4   3   6      149.09      142.07      7.69 o
  -3   3   6      145.31      144.60     10.37 o
  -2   3   6      415.38      391.89     27.79 o
  -1   3   6      700.91      689.32     60.68 o
   0   3   6     1172.46     1084.83     72.61 o
   1   3   6     1215.62     1138.22     56.65 o
   2   3   6      222.51      229.27     12.60 o
   3   3   6     1065.07     1050.51     36.17 o
   4   3   6        6.04        4.15      5.32 o
   5   3   6       10.20       13.63      5.89 o
   6   3   6      149.07      154.51     10.70 o
   7   3   6        7.29        9.46      5.85 o
   8   3   6       41.49       38.74      7.29 o
 -10   4   6      110.39      109.72     13.82 o
  -9   4   6       12.77       14.09      5.31 o
  -8   4   6      289.22      290.93     12.20 o
  -7   4   6        0.08        4.27      5.00 o
  -6   4   6      797.93      870.81     37.66 o
  -5   4   6      327.13      331.82     13.97 o
  -4   4   6     2454.84     2436.54    155.41 o
  -3   4   6      657.65      604.79     44.22 o
  -2   4   6      485.88      405.85     30.37 o
  -1   4   6       99.35      104.67     10.52 o
   0   4   6     2454.32     2352.43    170.97 o
   1   4   6      181.70      193.76     13.86 o
   2   4   6     1312.75     1297.82     55.08 o
   3   4   6      747.80      751.77     29.87 o
   4   4   6      685.03      685.70     33.59 o
   5   4   6        6.82        2.89      5.93 o
   6   4   6      124.00      118.42      7.06 o
   7   4   6        4.54       19.61      8.04 o
   8   4   6       88.54       90.46      7.14 o
 -10   5   6       54.37       39.85      7.74 o
  -9   5   6       38.93       35.87      5.96 o
  -8   5   6      126.08      129.36      5.86 o
  -7   5   6       11.14       17.01      5.44 o
  -6   5   6       94.93      117.70     11.83 o
  -5   5   6      465.74      424.45     21.85 o
  -4   5   6      103.05      112.73      6.03 o
  -3   5   6       66.00       62.03      5.00 o
  -2   5   6      801.16      803.08     62.91 o
  -1   5   6        2.03        3.54      5.29 o
   0   5   6     1522.65     1553.85    109.27 o
   1   5   6      337.44      346.25     22.78 o
   2   5   6        2.42        2.41      5.46 o
   3   5   6       89.98       89.35      6.73 o
   4   5   6       13.10       19.68      5.56 o
   5   5   6        9.42        9.45      6.01 o
   6   5   6       52.20       52.85      6.25 o
   7   5   6       11.67       19.98      7.23 o
 -10   6   6       10.59       11.16      7.43 o
  -9   6   6        1.67        4.21      6.62 o
  -8   6   6      354.56      314.53     15.30 o
  -7   6   6       48.55       57.16      5.60 o
  -6   6   6      952.29      952.79     47.01 o
  -5   6   6       63.26       77.83      5.10 o
  -4   6   6      597.08      646.61     47.39 o
  -3   6   6       39.11       53.20      8.47 o
  -2   6   6      181.72      167.93     12.40 o
  -1   6   6       82.74       89.63      5.87 o
   0   6   6      868.42      809.52     52.42 o
   1   6   6      597.31      582.32     27.15 o
   2   6   6      722.86      701.58     30.33 o
   3   6   6      175.76      163.17      8.90 o
   4   6   6      395.52      400.21     21.19 o
   5   6   6       18.34       10.09      6.25 o
   6   6   6       62.81       61.34      7.16 o
   7   6   6        8.94        3.54      7.12 o
  -9   7   6        2.61       -0.11      5.62 o
  -8   7   6       24.84       21.35      6.61 o
  -7   7   6      151.06      164.61      8.77 o
  -6   7   6       12.71       12.21      5.42 o
  -5   7   6       17.89       23.71      5.38 o
  -4   7   6      378.30      381.61     16.25 o
  -3   7   6       78.41       88.30      5.31 o
  -2   7   6      387.48      389.22     33.97 o
  -1   7   6       13.61       17.43      5.51 o
   0   7   6      232.79      253.85     13.00 o
   1   7   6      595.04      587.17     29.85 o
   2   7   6       38.65       42.40      6.14 o
   3   7   6      326.12      310.55     15.05 o
   4   7   6       21.00       26.90      6.84 o
   5   7   6        0.48       -1.82      7.72 o
   6   7   6       15.84       12.49      6.64 o
  -9   8   6        6.04        5.85      6.55 o
  -8   8   6      142.29      144.55      7.28 o
  -7   8   6       50.57       50.36      5.58 o
  -6   8   6      151.18      162.01     11.38 o
  -5   8   6        3.15        5.73      5.41 o
  -4   8   6      965.67     1009.61     58.46 o
  -3   8   6      109.34      109.33      6.18 o
  -2   8   6      301.64      299.43     21.07 o
  -1   8   6        6.29        8.74      5.29 o
   0   8   6       52.98       58.38      5.25 o
   1   8   6        0.01        2.43      5.54 o
   2   8   6      293.41      295.98     14.99 o
   3   8   6        2.52        6.02      6.16 o
   4   8   6      105.92      100.73      6.76 o
   5   8   6        1.07        9.84      7.05 o
   6   8   6       37.70       33.08      8.42 o
  -8   9   6        4.14        4.96      6.82 o
  -7   9   6        0.46        1.60      6.12 o
  -6   9   6      292.12      302.32     14.49 o
  -5   9   6        1.58        8.25      5.09 o
  -4   9   6      858.52      829.28     48.08 o
  -3   9   6       51.06       54.51      5.36 o
  -2   9   6        6.72       14.19      5.41 o
  -1   9   6        0.74        5.89      5.67 o
   0   9   6       38.73       41.88      5.83 o
   1   9   6        1.18        5.16      6.27 o
   2   9   6      236.98      248.68     13.45 o
   3   9   6       74.99       76.10      6.69 o
   4   9   6      276.65      258.43     16.23 o
   5   9   6       51.71       48.34      7.29 o
  -7  10   6        3.40       17.79      6.79 o
  -6  10   6       34.86       37.50      5.78 o
  -5  10   6       97.34      100.47     11.72 o
  -4  10   6       64.65       69.24      7.18 o
  -3  10   6        2.44        0.46      5.69 o
  -2  10   6      110.55      108.49      6.19 o
  -1  10   6      125.17      141.65      5.88 o
   0  10   6       48.02       66.63      6.53 o
   1  10   6       19.60       14.73      6.39 o
   2  10   6       22.50       33.83      6.22 o
   3  10   6      175.31      174.17      8.04 o
   4  10   6      134.64      137.33      8.05 o
  -6  11   6      286.98      287.57     16.05 o
  -5  11   6      280.92      291.88     28.61 o
  -4  11   6      259.64      248.59     15.26 o
  -3  11   6       37.49       42.74      6.42 o
  -2  11   6       81.22       83.11      6.16 o
  -1  11   6       18.54       21.86      6.32 o
   0  11   6      288.79      283.11     16.70 o
   1  11   6       23.48       32.93      6.87 o
   2  11   6      285.37      287.65     10.75 o
   3  11   6       78.29       74.88      8.79 o
  -5  12   6        0.28        0.18     14.21 o
  -4  12   6       88.82       88.23      7.06 o
  -3  12   6        0.34        1.03      6.19 o
  -2  12   6      141.22      132.21      7.18 o
  -1  12   6        0.26        1.73      6.31 o
   0  12   6        2.67        7.46      6.82 o
   1  12   6       26.67       27.64      7.28 o
  -3 -13   7      135.17      121.73     13.66 o
  -2 -13   7       51.44       47.71      8.39 o
  -1 -13   7       96.43      104.03      8.36 o
   0 -13   7       54.36       67.37      8.18 o
   1 -13   7      429.46      470.67      8.81 o
   2 -13   7       76.17       74.47      7.89 o
  -4 -12   7        0.04        4.76      8.63 o
  -3 -12   7      483.49      472.12     32.92 o
  -2 -12   7       54.90       56.40      8.20 o
  -1 -12   7      195.33      183.91      7.88 o
   0 -12   7        2.69        2.47      7.66 o
   1 -12   7       96.71       97.43      7.54 o
   2 -12   7       58.10       56.79      7.16 o
   3 -12   7      104.52      104.10      7.60 o
   4 -12   7       29.34       38.94      7.19 o
  -6 -11   7        8.74       15.77     10.63 o
  -5 -11   7       54.33       54.53     10.75 o
  -4 -11   7      113.25      120.12      8.39 o
  -3 -11   7        6.40        4.95      7.73 o
  -2 -11   7        3.75        6.03      7.15 o
  -1 -11   7      172.02      180.27      7.45 o
   0 -11   7       28.06       24.12      7.34 o
   1 -11   7      371.58      404.24     12.38 o
   2 -11   7       12.52       15.62      7.05 o
   3 -11   7       30.89       29.71      6.64 o
   4 -11   7       27.46       28.90      7.29 o
   5 -11   7       11.05        7.78      7.46 o
  -7 -10   7       86.20       74.96     10.82 o
  -6 -10   7      117.96      120.49      8.45 o
  -5 -10   7      432.43      424.73     13.45 o
  -4 -10   7      150.11      151.53      7.87 o
  -3 -10   7      250.83      263.99     10.36 o
  -2 -10   7       41.25       42.44      7.28 o
  -1 -10   7       63.01       66.03      6.87 o
   0 -10   7       45.22       41.98      6.71 o
   1 -10   7      311.33      324.09      7.36 o
   2 -10   7        0.13        1.67      6.26 o
   3 -10   7      743.21      739.62     21.49 o
   4 -10   7       49.16       52.08      6.40 o
   5 -10   7       82.61       99.74      6.47 o
   6 -10   7        1.62       -2.76      8.24 o
  -7  -9   7       31.16       28.24      8.06 o
  -6  -9   7      212.95      200.18      8.23 o
  -5  -9   7       13.97        7.57      7.31 o
  -4  -9   7       75.46       81.12      8.10 o
  -3  -9   7      259.32      229.43      7.20 o
  -2  -9   7      337.46      333.42     12.16 o
  -1  -9   7      351.00      348.71      7.35 o
   0  -9   7       59.89       64.23      6.81 o
   1  -9   7      306.27      291.78      7.39 o
   2  -9   7        2.48        5.86      6.38 o
   3  -9   7       13.57       10.65      6.19 o
   4  -9   7       39.25       46.80      7.04 o
   5  -9   7       35.92       36.39      6.98 o
   6  -9   7       41.39       40.29      8.14 o
  -8  -8   7        0.75        6.53      7.91 o
  -7  -8   7      649.92      661.82      8.52 o
  -6  -8   7      337.33      333.92      7.59 o
  -5  -8   7      853.94      848.23     10.26 o
  -4  -8   7        1.77        5.25      6.56 o
  -3  -8   7     1706.72     1622.68     91.71 o
  -2  -8   7      113.09      115.68      6.87 o
  -1  -8   7      450.17      436.82     11.48 o
   0  -8   7      495.98      485.42      7.71 o
   1  -8   7      376.37      401.78     12.93 o
   2  -8   7       79.61       83.80      9.17 o
   3  -8   7      626.09      611.91     28.59 o
   4  -8   7       69.77       73.03      6.68 o
   5  -8   7       31.55       34.38      7.47 o
   6  -8   7       57.90       53.82      6.78 o
   7  -8   7       38.43       40.53      6.30 o
  -9  -7   7      167.86      171.18      8.22 o
  -8  -7   7       56.74       45.83      7.45 o
  -7  -7   7       38.20       38.37      7.17 o
  -6  -7   7      319.55      308.84      7.39 o
  -5  -7   7       26.44       20.84      6.32 o
  -4  -7   7      132.10      126.00      6.34 o
  -3  -7   7      622.70      630.36     13.06 o
  -2  -7   7       32.66       21.95      7.52 o
  -1  -7   7      150.51      156.86      6.96 o
   0  -7   7       78.35       70.40      6.48 o
   1  -7   7        2.72        7.10      6.72 o
   2  -7   7       46.61       46.55      6.55 o
   3  -7   7       26.69       25.55      6.56 o
   4  -7   7       66.92       67.03      6.34 o
   5  -7   7      436.66      446.83     11.40 o
   6  -7   7       79.94       76.45      6.05 o
   7  -7   7       24.63       25.40      6.53 o
  -9  -6   7      156.82      138.71      7.77 o
  -8  -6   7       50.39       52.44      6.88 o
  -7  -6   7      198.93      220.73      7.00 o
  -6  -6   7      406.56      410.52      6.84 o
  -5  -6   7       84.89      102.36      6.22 o
  -4  -6   7       17.28       20.98      6.13 o
  -3  -6   7      208.89      229.73      6.95 o
  -2  -6   7      117.70      121.50      7.09 o
  -1  -6   7     2698.48     2596.86     18.93 o
   0  -6   7     1936.32     1914.45     25.90 o
   1  -6   7     3171.77     3079.30     33.61 o
   2  -6   7       22.12       14.63      5.50 o
   3  -6   7      503.82      495.20     16.79 o
   4  -6   7       15.24       22.63      6.05 o
   5  -6   7      118.09      123.01      5.87 o
   6  -6   7       25.99       30.17      6.46 o
   7  -6   7      168.94      161.52      9.54 o
   8  -6   7       48.19       45.89     10.21 o
  -9  -5   7       91.91       87.20      6.57 o
  -8  -5   7       48.47       61.05      6.43 o
  -7  -5   7      161.79      168.56      6.43 o
  -6  -5   7       41.36       41.12      5.59 o
  -5  -5   7      329.14      343.77      6.51 o
  -4  -5   7      211.65      216.15      6.40 o
  -3  -5   7      593.74      623.34      9.81 o
  -2  -5   7       13.72        4.41      6.54 o
  -1  -5   7      365.07      348.41     25.12 o
   0  -5   7      237.65      248.03     10.25 o
   1  -5   7       53.05       50.56      6.38 o
   2  -5   7       29.27       45.86      6.05 o
   3  -5   7      275.29      268.49      6.28 o
   4  -5   7       13.93       15.58      6.14 o
   5  -5   7       29.04       39.99      5.87 o
   6  -5   7      263.60      253.55      6.51 o
   7  -5   7       19.46       23.28      6.76 o
   8  -5   7       93.42       98.53      6.74 o
 -10  -4   7        9.49        6.47      7.44 o
  -9  -4   7       56.55       50.11      6.69 o
  -8  -4   7        2.86       11.51      5.74 o
  -7  -4   7      711.71      694.81      8.27 o
  -6  -4   7      360.54      349.09      6.18 o
  -5  -4   7        3.78        4.40      5.59 o
  -4  -4   7       34.05       39.77      5.61 o
  -3  -4   7       41.06       32.59      6.02 o
  -2  -4   7       79.54       91.60      6.28 o
  -1  -4   7     1930.29     1976.08     35.27 o
   0  -4   7       62.54       42.64      6.24 o
   1  -4   7     1579.07     1536.71     10.39 o
   2  -4   7      759.79      754.76     12.28 o
   3  -4   7      245.39      252.21      6.25 o
   4  -4   7        5.90        8.20      5.60 o
   5  -4   7      102.53      107.66      6.24 o
   6  -4   7        7.53        9.05      5.38 o
   7  -4   7      273.73      269.90      6.48 o
   8  -4   7        0.19       -0.83      6.55 o
 -10  -3   7        0.31        1.16      6.96 o
  -9  -3   7       49.63       58.19      6.27 o
  -8  -3   7       78.88       88.02      6.30 o
  -7  -3   7      981.26      946.90     19.12 o
  -6  -3   7      177.23      179.64      6.01 o
  -5  -3   7     1034.01     1094.44     15.68 o
  -4  -3   7      237.81      249.13      6.08 o
  -3  -3   7      751.48      778.71      8.47 o
  -2  -3   7        9.28        3.56      6.42 o
  -1  -3   7      944.92      953.91      9.64 o
   0  -3   7        7.70       16.08      6.02 o
   1  -3   7     2649.54     2642.52    123.12 o
   2  -3   7        4.50        8.96      5.78 o
   3  -3   7      521.93      503.58     10.13 o
   4  -3   7       76.37       75.97      5.87 o
   5  -3   7       32.58       35.46      6.13 o
   6  -3   7       42.34       47.71      6.66 o
   7  -3   7      154.97      148.98      6.59 o
   8  -3   7        7.58        9.44      6.38 o
 -10  -2   7       35.95       36.61      6.83 o
  -9  -2   7      102.09      109.86      6.05 o
  -8  -2   7       90.13       86.40      6.06 o
  -7  -2   7      184.32      172.88      6.04 o
  -6  -2   7      525.40      548.82     14.43 o
  -5  -2   7        3.94       12.65      5.66 o
  -4  -2   7       82.94       86.81      8.32 o
  -3  -2   7      245.28      212.50     13.41 o
  -2  -2   7       40.51       45.39      5.65 o
  -1  -2   7     2237.21     2235.66     42.68 o
   0  -2   7      221.30      186.92      7.89 o
   1  -2   7     1572.18     1560.20     72.60 o
   2  -2   7      700.03      696.80     19.34 o
   3  -2   7       79.92       77.12      5.56 o
   4  -2   7        5.43        8.99      5.21 o
   5  -2   7      353.82      342.11     12.09 o
   6  -2   7        2.24        6.74      5.91 o
   7  -2   7       38.50       45.01      6.28 o
   8  -2   7       42.43       40.47      6.80 o
 -10  -1   7        0.09        1.21      6.60 o
  -9  -1   7      109.81      110.51      7.27 o
  -8  -1   7      496.61      490.42     11.84 o
  -7  -1   7      196.18      213.29     12.51 o
  -6  -1   7      871.15      844.00     12.35 o
  -5  -1   7      793.00      815.39     21.79 o
  -4  -1   7      466.21      457.02      9.14 o
  -3  -1   7     1247.26     1337.52     58.26 o
  -2  -1   7       30.66       28.92      5.49 o
  -1  -1   7     2021.74     1981.34     44.74 o
   0  -1   7        4.27        7.33      5.24 o
   1  -1   7     4361.46     4145.59    200.39 o
   2  -1   7      308.47      314.91      9.40 o
   3  -1   7     1439.68     1442.81     32.79 o
   4  -1   7        2.30        5.66      4.90 o
   5  -1   7      102.79      103.29      5.54 o
   6  -1   7        0.10       -5.64      5.64 o
   7  -1   7      175.54      164.22      7.53 o
   8  -1   7       33.70       34.51      6.37 o
 -10   0   7        1.28        5.63      6.99 o
  -9   0   7        9.08       11.20      7.05 o
  -8   0   7       52.20       57.21      7.28 o
  -7   0   7      419.32      440.09     16.74 o
  -6   0   7     1019.71     1027.17     11.69 o
  -5   0   7      721.13      725.19     19.75 o
  -4   0   7       48.23       55.30      5.39 o
  -3   0   7      684.51      687.38     36.54 o
  -2   0   7      279.06      311.49     15.52 o
  -1   0   7      112.69       95.24      6.30 o
   0   0   7       63.19       62.97      5.59 o
   1   0   7      540.51      553.33     29.59 o
   2   0   7        0.72        2.04      5.42 o
   3   0   7      424.66      408.74     10.60 o
   4   0   7       40.85       45.05      5.34 o
   5   0   7      270.29      287.29     13.11 o
   6   0   7       33.85       38.20      5.98 o
   7   0   7       11.21        9.62      6.28 o
   8   0   7      142.97      157.89      6.74 o
 -10   1   7        1.95        4.40      6.16 o
  -9   1   7      390.03      383.70      9.86 o
  -8   1   7      258.27      254.62      8.25 o
  -7   1   7      633.16      681.06     18.54 o
  -6   1   7       19.40        9.66      5.80 o
  -5   1   7      321.44      301.71      8.30 o
  -4   1   7      417.17      432.56     24.24 o
  -3   1   7     2556.62     2544.37    156.52 o
  -2   1   7     1123.61     1161.42     87.39 o
  -1   1   7     4495.20     4305.16    267.40 o
   0   1   7     1852.86     1762.11    102.04 o
   1   1   7     2661.17     2571.38    140.49 o
   2   1   7      495.13      508.05     15.83 o
   3   1   7     1891.75     1844.12     36.87 o
   4   1   7       14.02       12.61      5.24 o
   5   1   7       56.05       59.70      6.14 o
   6   1   7       63.25       63.67      6.12 o
   7   1   7      280.29      282.36     11.96 o
   8   1   7       48.75       42.07      6.57 o
 -10   2   7        7.80       16.22      6.30 o
  -9   2   7       15.81       14.04      5.47 o
  -8   2   7      293.29      282.26      8.45 o
  -7   2   7       40.97       38.25      5.80 o
  -6   2   7      118.39      100.91      8.41 o
  -5   2   7      901.20      958.07     41.01 o
  -4   2   7        6.26        2.19      4.83 o
  -3   2   7      891.29      913.44     54.45 o
  -2   2   7      233.77      232.75     14.65 o
  -1   2   7      130.72      118.96      6.08 o
   0   2   7        3.02        1.15      5.39 o
   1   2   7       34.99       25.15      5.04 o
   2   2   7      707.21      652.38     33.09 o
   3   2   7       99.64       97.70      5.36 o
   4   2   7      581.18      602.68     16.17 o
   5   2   7       30.85       28.40      5.83 o
   6   2   7       31.62       42.58      6.13 o
   7   2   7        6.92        7.98      6.07 o
   8   2   7      137.58      138.76      6.77 o
 -10   3   7       22.29       28.21      7.26 o
  -9   3   7      229.21      198.83      6.65 o
  -8   3   7       31.73       25.48      5.09 o
  -7   3   7       53.07       57.17      5.45 o
  -6   3   7      200.70      200.99     15.09 o
  -5   3   7      290.30      347.34     27.69 o
  -4   3   7       73.50       84.72      4.92 o
  -3   3   7     1325.17     1255.33     84.96 o
  -2   3   7      399.07      388.67     25.15 o
  -1   3   7     1615.14     1526.08    126.52 o
   0   3   7        0.53       -2.51      5.03 o
   1   3   7      432.73      437.67     27.76 o
   2   3   7      221.80      210.60      8.61 o
   3   3   7      418.53      427.84     12.23 o
   4   3   7       57.97       69.54      5.69 o
   5   3   7      269.65      272.96      7.41 o
   6   3   7       30.84       44.97      7.49 o
   7   3   7      392.10      400.25      7.26 o
 -10   4   7        4.61        1.11      6.89 o
  -9   4   7       13.99       12.21      6.43 o
  -8   4   7       61.38       46.69      5.74 o
  -7   4   7      447.89      440.59     15.02 o
  -6   4   7      142.37      131.81      5.21 o
  -5   4   7      786.35      798.92     45.01 o
  -4   4   7      465.10      511.29     28.31 o
  -3   4   7      158.78      165.15     13.06 o
  -2   4   7       10.41       15.04      4.82 o
  -1   4   7      396.32      362.45     25.27 o
   0   4   7      203.70      173.31     17.02 o
   1   4   7      851.43      860.93     45.72 o
   2   4   7      425.35      427.85     21.83 o
   3   4   7      663.02      644.86     20.49 o
   4   4   7      194.62      185.95      8.30 o
   5   4   7       66.18       64.17      5.67 o
   6   4   7      110.34      118.02      6.18 o
   7   4   7       25.21       22.94      8.74 o
 -10   5   7        0.00        4.55      6.34 o
  -9   5   7      100.48      106.43     12.05 o
  -8   5   7       78.80       75.63      5.87 o
  -7   5   7      285.32      262.42     12.85 o
  -6   5   7      171.93      192.61     11.29 o
  -5   5   7      223.58      205.48     10.19 o
  -4   5   7      187.03      196.91     14.59 o
  -3   5   7      361.38      366.13     31.60 o
  -2   5   7       38.87       40.97      5.48 o
  -1   5   7      355.44      355.78     28.74 o
   0   5   7       15.99       13.99      5.43 o
   1   5   7        9.07        4.83      5.92 o
   2   5   7       26.21       25.45      5.18 o
   3   5   7      329.70      338.14     17.35 o
   4   5   7       83.89       83.03      6.16 o
   5   5   7       89.48      104.44      6.72 o
   6   5   7       12.83       11.91      6.65 o
   7   5   7       10.64        6.25      7.05 o
  -9   6   7      162.00      159.22     11.02 o
  -8   6   7       71.99       94.80      5.73 o
  -7   6   7      352.59      349.67     23.76 o
  -6   6   7       80.24       74.57      6.71 o
  -5   6   7      197.31      179.84     16.06 o
  -4   6   7        4.26        3.89      5.04 o
  -3   6   7      563.48      550.95     40.98 o
  -2   6   7       42.13       42.02      6.47 o
  -1   6   7     1522.10     1476.91    105.62 o
   0   6   7      144.83      148.64     17.06 o
   1   6   7     1328.14     1327.45     80.72 o
   2   6   7       36.46       31.01      5.71 o
   3   6   7      278.03      290.43     12.19 o
   4   6   7      135.79      134.25      7.17 o
   5   6   7      142.25      141.73      8.56 o
   6   6   7        4.86        1.06      7.16 o
  -9   7   7        2.27        9.34      6.19 o
  -8   7   7       79.32       84.29      9.04 o
  -7   7   7        0.91        1.65      6.12 o
  -6   7   7       34.32       36.94      5.74 o
  -5   7   7      147.51      139.27      6.36 o
  -4   7   7       37.86       33.18      5.49 o
  -3   7   7      515.61      508.25     37.71 o
  -2   7   7      103.30      109.81      9.35 o
  -1   7   7       49.78       52.28      5.80 o
   0   7   7      229.74      229.32     16.57 o
   1   7   7        9.79       14.47      5.86 o
   2   7   7       82.17       88.07      5.89 o
   3   7   7      284.43      304.16     21.71 o
   4   7   7       26.00       17.97      7.52 o
   5   7   7       22.37       21.89      8.09 o
   6   7   7       30.11       25.52      7.27 o
  -8   8   7      130.54      143.31     10.99 o
  -7   8   7       23.80       35.22      5.78 o
  -6   8   7       24.58       16.97      5.50 o
  -5   8   7      397.63      386.21     19.43 o
  -4   8   7       79.01       86.61      6.37 o
  -3   8   7      579.26      594.92     39.66 o
  -2   8   7      208.70      197.62     16.38 o
  -1   8   7      796.49      773.28     45.72 o
   0   8   7       64.54       63.26      5.81 o
   1   8   7      340.65      362.28     19.43 o
   2   8   7        1.08        0.32      5.68 o
   3   8   7      214.47      224.34     13.72 o
   4   8   7        0.14       -5.52      7.35 o
   5   8   7      133.72      136.70      8.04 o
  -8   9   7       18.92       21.47      6.72 o
  -7   9   7       56.71       52.62      6.06 o
  -6   9   7        1.76        8.18      6.06 o
  -5   9   7       82.84       76.05     10.92 o
  -4   9   7       66.61       61.55      6.16 o
  -3   9   7        3.38        6.19      5.43 o
  -2   9   7       13.97       18.43      5.96 o
  -1   9   7        4.33        0.89      5.86 o
   0   9   7        4.34        1.32      5.89 o
   1   9   7        6.88       -0.07      5.97 o
   2   9   7      104.06      103.84      6.43 o
   3   9   7      149.77      154.53     12.46 o
   4   9   7      106.06      108.04      8.10 o
  -7  10   7       16.99        7.91      9.93 o
  -6  10   7        2.26        5.16      6.24 o
  -5  10   7      355.91      316.90     17.67 o
  -4  10   7       52.19       53.53      6.35 o
  -3  10   7      523.11      534.03     27.17 o
  -2  10   7       34.43       44.35      5.72 o
  -1  10   7      277.57      284.98     12.13 o
   0  10   7        1.52        5.99      6.56 o
   1  10   7      104.94      112.60      6.68 o
   2  10   7       15.76       11.49      7.16 o
   3  10   7       36.41       30.26      7.93 o
  -5  11   7       75.82       85.50      7.96 o
  -4  11   7        1.70        1.27      6.69 o
  -3  11   7      162.87      171.64     10.80 o
  -2  11   7        7.89       10.39      5.92 o
  -1  11   7      248.36      254.02     14.06 o
   0  11   7       40.19       42.12      6.57 o
   1  11   7       63.10       60.04      7.38 o
   2  11   7        0.01        5.72      6.98 o
  -3  12   7      159.13      170.13      9.14 o
  -2  12   7        1.16        2.66      6.80 o
  -1  12   7       36.94       39.58      7.61 o
  -1 -13   8      126.15      127.60      8.98 o
   0 -13   8      214.53      212.44      8.80 o
  -4 -12   8       99.51       92.03     11.11 o
  -3 -12   8       12.42        8.27      8.97 o
  -2 -12   8        5.26        3.44      8.38 o
  -1 -12   8      100.60      113.26      7.90 o
   0 -12   8       39.23       40.29      7.95 o
   1 -12   8        5.09        8.17      7.69 o
   2 -12   8       25.43       35.54      7.68 o
   3 -12   8       10.46       13.27      7.43 o
  -5 -11   8        0.54        7.39      8.77 o
  -4 -11   8       75.02       69.80      9.88 o
  -3 -11   8       85.46       82.69      7.91 o
  -2 -11   8      528.90      537.06     17.29 o
  -1 -11   8       15.01       16.51      7.51 o
   0 -11   8      629.38      624.79      8.66 o
   1 -11   8        1.01        9.01      7.32 o
   2 -11   8      116.88      120.19      7.57 o
   3 -11   8       11.34       17.38      6.75 o
   4 -11   8      183.98      184.26      7.63 o
  -6 -10   8      116.54      123.80      8.69 o
  -5 -10   8       10.04       10.50      8.17 o
  -4 -10   8      156.39      160.72      7.67 o
  -3 -10   8        0.48        1.64      8.47 o
  -2 -10   8        1.50        3.63      7.52 o
  -1 -10   8      224.98      215.62      7.50 o
   0 -10   8      126.70      127.51      7.46 o
   1 -10   8       48.69       40.86      6.72 o
   2 -10   8      323.04      344.01     11.72 o
   3 -10   8        3.39        5.12      7.35 o
   4 -10   8       10.15        6.97      7.44 o
   5 -10   8       77.83       68.29      6.73 o
  -7  -9   8       33.00       31.16      8.01 o
  -6  -9   8        4.19        8.96      7.06 o
  -5  -9   8       18.45       21.23      7.51 o
  -4  -9   8      226.05      223.87      7.18 o
  -3  -9   8       10.79       10.06      7.78 o
  -2  -9   8      707.55      690.62     34.28 o
  -1  -9   8       21.46       23.46      7.01 o
   0  -9   8       55.04       47.79      7.36 o
   1  -9   8      335.80      333.60     10.28 o
   2  -9   8       24.26       29.66      6.08 o
   3  -9   8        0.38       -1.60      7.74 o
   4  -9   8      431.98      413.34     15.97 o
   5  -9   8       10.09       11.75      6.43 o
   6  -9   8       41.86       33.63      7.15 o
  -8  -8   8      367.12      372.85      8.76 o
  -7  -8   8      184.85      192.64      7.72 o
  -6  -8   8      207.84      233.96      7.81 o
  -5  -8   8       16.45       13.32      6.99 o
  -4  -8   8       13.24       18.20      7.93 o
  -3  -8   8        3.27        2.90      6.63 o
  -2  -8   8       10.83        9.88      7.13 o
  -1  -8   8      137.82      150.54      8.09 o
   0  -8   8      780.14      798.75      9.15 o
   1  -8   8       69.33       70.31      7.09 o
   2  -8   8      275.49      288.75     18.53 o
   3  -8   8        0.40        2.19      6.30 o
   4  -8   8       37.48       38.22      6.04 o
   5  -8   8       89.34       80.35      6.17 o
   6  -8   8      120.85      114.77      6.55 o
  -8  -7   8        0.75        0.98      7.35 o
  -7  -7   8        1.00       -0.97      7.03 o
  -6  -7   8       99.35      103.55      7.10 o
  -5  -7   8       59.39       60.05      6.71 o
  -4  -7   8      406.62      419.20     12.45 o
  -3  -7   8      187.23      173.21      6.98 o
  -2  -7   8      428.48      445.41     12.91 o
  -1  -7   8      144.94      162.88      8.17 o
   0  -7   8      937.63      929.37      9.26 o
   1  -7   8       23.13       33.32      9.04 o
   2  -7   8      140.92      144.25      6.82 o
   3  -7   8       12.25       13.05      6.27 o
   4  -7   8      215.73      215.40      6.57 o
   5  -7   8       18.40       25.00      6.71 o
   6  -7   8       70.81       61.34      6.58 o
   7  -7   8        6.87        7.67      6.41 o
  -9  -6   8      122.33      124.32      7.49 o
  -8  -6   8      567.82      527.76      7.70 o
  -7  -6   8      158.13      146.11      6.62 o
  -6  -6   8      686.82      688.48      7.61 o
  -5  -6   8       23.59       18.70      6.30 o
  -4  -6   8      972.43      966.52     23.65 o
  -3  -6   8        4.67        6.47      6.44 o
  -2  -6   8     1083.29     1126.91     12.05 o
  -1  -6   8        3.09        3.14      7.77 o
   0  -6   8      794.96      755.36      8.75 o
   1  -6   8       18.58       13.82     13.04 o
   2  -6   8      574.13      579.23     20.58 o
   3  -6   8        0.29        5.35      6.03 o
   4  -6   8      190.98      207.10      7.00 o
   5  -6   8       51.03       49.62      6.60 o
   6  -6   8      400.02      402.81      7.35 o
   7  -6   8        0.28        1.23      6.82 o
  -9  -5   8      104.46       91.82      7.37 o
  -8  -5   8        4.93        6.46      6.73 o
  -7  -5   8      154.60      161.79      6.31 o
  -6  -5   8      194.82      202.72      6.52 o
  -5  -5   8        4.64        4.62      6.00 o
  -4  -5   8      168.39      186.47      6.61 o
  -3  -5   8      787.80      804.83     12.05 o
  -2  -5   8      106.24      118.22      7.92 o
  -1  -5   8      692.54      684.06     16.88 o
   0  -5   8      209.48      212.57      8.24 o
   1  -5   8      100.63       96.77      7.08 o
   2  -5   8      699.35      678.56     24.66 o
   3  -5   8       14.47       14.25      6.06 o
   4  -5   8      124.98      127.70      6.59 o
   5  -5   8      125.54      132.53      6.22 o
   6  -5   8       14.23       22.46      6.71 o
   7  -5   8       81.97       80.20      7.12 o
  -9  -4   8       36.43       42.61      7.13 o
  -8  -4   8      456.50      471.58     10.60 o
  -7  -4   8       10.18       14.42      5.95 o
  -6  -4   8      268.20      255.49      6.33 o
  -5  -4   8        3.83        6.88      5.88 o
  -4  -4   8     1051.34     1125.15      9.55 o
  -3  -4   8      501.67      494.73      7.55 o
  -2  -4   8     2132.41     2157.45     11.62 o
  -1  -4   8      635.11      640.33      8.56 o
   0  -4   8     1241.83     1267.18     10.34 o
   1  -4   8      128.34      118.27      8.21 o
   2  -4   8      242.22      241.32      6.48 o
   3  -4   8      272.87      272.03      6.05 o
   4  -4   8      179.85      182.52      5.77 o
   5  -4   8       37.71       40.32      5.93 o
   6  -4   8      395.05      398.56      6.28 o
   7  -4   8        0.73        6.72      6.37 o
 -10  -3   8        6.88        4.84      7.03 o
  -9  -3   8       20.84       27.70      6.50 o
  -8  -3   8      298.67      310.60      6.65 o
  -7  -3   8        2.61        4.92      5.70 o
  -6  -3   8      433.34      445.51     15.61 o
  -5  -3   8       65.97       68.30      5.68 o
  -4  -3   8        5.49        5.23      5.23 o
  -3  -3   8       23.32       20.56      6.18 o
  -2  -3   8      579.05      636.56     23.52 o
  -1  -3   8        0.52        4.75      7.37 o
   0  -3   8      942.20      952.45      8.65 o
   1  -3   8       15.20       19.23      7.63 o
   2  -3   8        3.05        3.79      6.39 o
   3  -3   8       86.96       85.33      6.45 o
   4  -3   8       97.76       89.70      6.21 o
   5  -3   8      371.56      362.59     12.42 o
   6  -3   8       22.82       21.20      6.30 o
   7  -3   8       40.26       41.59      6.30 o
 -10  -2   8       43.85       37.18      6.60 o
  -9  -2   8        0.00        0.18      6.00 o
  -8  -2   8       69.89       76.74      5.73 o
  -7  -2   8       23.95       11.98      5.69 o
  -6  -2   8      261.08      285.03      7.94 o
  -5  -2   8       85.15       92.40      6.10 o
  -4  -2   8     1199.24     1197.56     43.09 o
  -3  -2   8      226.49      190.93     22.78 o
  -2  -2   8     1205.13     1231.90     73.93 o
  -1  -2   8       27.26       41.83     10.51 o
   0  -2   8      329.60      286.26     23.72 o
   1  -2   8       46.25       43.67      6.08 o
   2  -2   8      713.48      744.35     23.12 o
   3  -2   8      235.07      253.72     11.39 o
   4  -2   8      458.89      464.68     13.45 o
   5  -2   8       33.66       45.86      7.63 o
   6  -2   8      111.91      112.23      7.21 o
   7  -2   8        1.69        5.33      6.91 o
   8  -2   8       44.34       39.28     11.71 o
 -10  -1   8       65.85       58.24      6.46 o
  -9  -1   8       66.21       64.41      5.72 o
  -8  -1   8      787.93      731.93     22.97 o
  -7  -1   8       24.59       23.95      6.08 o
  -6  -1   8     1281.77     1351.87     29.48 o
  -5  -1   8      155.73      142.38      5.18 o
  -4  -1   8      483.20      508.12     17.87 o
  -3  -1   8        7.39       11.01      5.43 o
  -2  -1   8      367.99      371.59     16.41 o
  -1  -1   8      348.79      377.50      7.52 o
   0  -1   8     1287.80     1236.88     48.86 o
   1  -1   8      150.18      144.69      9.75 o
   2  -1   8      563.97      515.67     23.12 o
   3  -1   8      167.57      160.16      5.84 o
   4  -1   8      632.74      609.04     14.91 o
   5  -1   8       30.82       32.32      6.13 o
   6  -1   8      275.44      260.95      8.48 o
   7  -1   8       28.38       22.39      5.91 o
 -10   0   8        2.10        6.17      6.72 o
  -9   0   8       54.86       62.79      6.86 o
  -8   0   8      101.01       90.14      5.49 o
  -7   0   8        4.23        9.53      5.77 o
  -6   0   8      222.32      230.18      5.74 o
  -5   0   8      127.92      138.63      8.18 o
  -4   0   8      717.94      748.16     34.95 o
  -3   0   8      250.48      258.03     12.20 o
  -2   0   8      304.75      335.66     19.95 o
  -1   0   8      226.14      250.62      9.45 o
   0   0   8      349.86      343.87     17.47 o
   1   0   8       97.37      100.25      6.04 o
   2   0   8     2567.05     2562.87     98.21 o
   3   0   8       45.90       49.93      5.28 o
   4   0   8      341.47      328.75     10.69 o
   5   0   8       50.39       51.15      5.96 o
   6   0   8        3.86        2.93      5.58 o
   7   0   8        2.02        9.56      6.51 o
 -10   1   8      293.35      269.54     25.55 o
  -9   1   8      125.36      119.36      6.61 o
  -8   1   8      274.61      267.64     16.72 o
  -7   1   8       61.34       66.02      6.52 o
  -6   1   8      212.31      221.18     12.35 o
  -5   1   8      112.88       91.58      5.30 o
  -4   1   8      851.17      864.28     47.53 o
  -3   1   8        0.45        3.26      5.54 o
  -2   1   8      170.32      165.63      9.46 o
  -1   1   8      885.83      823.04     40.17 o
   0   1   8     1867.10     1915.15    103.37 o
   1   1   8       24.94       23.46      5.25 o
   2   1   8       68.40       71.27      5.72 o
   3   1   8      560.97      552.84     18.40 o
   4   1   8       11.65       20.14      5.59 o
   5   1   8        2.52        5.99      5.49 o
   6   1   8      264.40      266.48      7.29 o
   7   1   8       26.66       29.67      6.72 o
 -10   2   8        0.80        5.08      6.96 o
  -9   2   8        1.35       -1.37      6.39 o
  -8   2   8       27.39       21.40      7.07 o
  -7   2   8       47.91       51.39      5.44 o
  -6   2   8       14.21       11.52      5.17 o
  -5   2   8      374.01      372.17     11.06 o
  -4   2   8      120.34      139.69     10.52 o
  -3   2   8     1254.09     1272.76     84.28 o
  -2   2   8       14.00       17.63      5.11 o
  -1   2   8        3.07        3.47      4.92 o
   0   2   8      102.05      101.31      7.34 o
   1   2   8        3.08        4.80      5.56 o
   2   2   8      776.59      772.92     35.87 o
   3   2   8       20.39       13.77      5.56 o
   4   2   8        3.04        6.15      5.73 o
   5   2   8      262.26      260.71      6.46 o
   6   2   8       29.22       20.68      6.38 o
   7   2   8        0.76        5.26      6.88 o
 -10   3   8      258.24      255.93     18.64 o
  -9   3   8       54.77       59.25      5.48 o
  -8   3   8       64.39       72.84      6.50 o
  -7   3   8        3.51        7.85      6.10 o
  -6   3   8      230.09      218.63      8.72 o
  -5   3   8      154.58      147.34      9.09 o
  -4   3   8     1811.90     1790.50    115.81 o
  -3   3   8     1021.05     1050.45     74.20 o
  -2   3   8     1487.07     1492.87    124.15 o
  -1   3   8       86.44       86.27      5.41 o
   0   3   8      666.44      656.57     36.86 o
   1   3   8       15.72       21.96      5.26 o
   2   3   8      796.77      798.21     43.38 o
   3   3   8       12.28       19.96      5.76 o
   4   3   8      494.74      498.74     20.03 o
   5   3   8        4.10        9.12      6.14 o
   6   3   8      165.79      157.85     10.67 o
   7   3   8        1.17        2.19      7.00 o
 -10   4   8        0.62       -2.85     11.62 o
  -9   4   8        1.41        6.91      5.53 o
  -8   4   8      274.59      279.65     15.84 o
  -7   4   8        3.32        8.59      5.88 o
  -6   4   8      229.75      214.02     15.39 o
  -5   4   8       28.31       41.65      7.50 o
  -4   4   8      154.13      151.46      6.49 o
  -3   4   8      786.54      749.42     43.83 o
  -2   4   8     1019.33      999.12     73.65 o
  -1   4   8       20.34       29.42      5.70 o
   0   4   8       97.01       90.73      6.54 o
   1   4   8      658.77      665.37     35.65 o
   2   4   8       21.77       24.77      5.73 o
   3   4   8       80.00       87.00      6.01 o
   4   4   8        5.31        3.39      5.98 o
   5   4   8       10.71       17.21      5.75 o
   6   4   8        0.72       -3.60      6.26 o
  -9   5   8        6.73        6.20      7.38 o
  -8   5   8      150.83      144.44      7.22 o
  -7   5   8        4.36        4.75      6.03 o
  -6   5   8      191.08      186.88      6.62 o
  -5   5   8      370.90      371.80     20.62 o
  -4   5   8     1125.67     1071.43     78.17 o
  -3   5   8       15.31       23.10      5.21 o
  -2   5   8      740.33      760.90     52.33 o
  -1   5   8       14.04       19.10      5.50 o
   0   5   8      439.82      419.25     29.37 o
   1   5   8      170.36      157.95      9.97 o
   2   5   8      604.25      644.95     28.58 o
   3   5   8      170.97      170.72      7.28 o
   4   5   8      341.11      338.23     23.85 o
   5   5   8        0.67        5.33      6.39 o
   6   5   8      467.09      474.55     14.53 o
  -9   6   8       34.55       32.33      6.21 o
  -8   6   8      269.51      259.91     15.33 o
  -7   6   8        0.41        5.60      6.66 o
  -6   6   8       33.45       41.44      6.87 o
  -5   6   8       23.37       16.15      5.52 o
  -4   6   8      174.45      176.43     14.00 o
  -3   6   8        3.74        8.74      5.68 o
  -2   6   8      717.29      696.25     51.25 o
  -1   6   8      133.07      138.69      9.74 o
   0   6   8      413.70      422.74     28.51 o
   1   6   8        0.64        2.73      5.43 o
   2   6   8       31.80       35.49      6.78 o
   3   6   8       37.95       41.62      5.86 o
   4   6   8       13.36       12.89      5.94 o
   5   6   8       50.81       47.96      6.94 o
   6   6   8       46.95       41.12     10.25 o
  -8   7   8       48.12       41.47      6.45 o
  -7   7   8       13.14       14.44      6.42 o
  -6   7   8      160.13      146.10     16.87 o
  -5   7   8       10.55       11.65      5.12 o
  -4   7   8      261.26      284.58     15.39 o
  -3   7   8      116.32      125.47      5.42 o
  -2   7   8      132.47      134.37     12.70 o
  -1   7   8        0.01        6.76      5.48 o
   0   7   8       54.37       54.05      5.52 o
   1   7   8       56.08       63.01      6.43 o
   2   7   8      259.57      250.14     17.26 o
   3   7   8        0.69        4.74      5.93 o
   4   7   8       30.76       33.86      7.52 o
   5   7   8       41.92       41.40      8.55 o
  -8   8   8       43.87       43.25      6.39 o
  -7   8   8       46.68       46.05      7.29 o
  -6   8   8       38.50       35.56      6.93 o
  -5   8   8       29.97       26.45      5.82 o
  -4   8   8       62.01       70.86      6.64 o
  -3   8   8      274.74      270.30     12.57 o
  -2   8   8      231.33      237.86     15.42 o
  -1   8   8       23.68       26.18      5.87 o
   0   8   8       30.69       29.76      5.67 o
   1   8   8      121.40      111.56      6.32 o
   2   8   8       20.01       29.41      6.23 o
   3   8   8       40.04       37.10      6.65 o
   4   8   8      156.15      153.77      7.27 o
  -7   9   8        8.18       11.95      7.00 o
  -6   9   8       88.72       82.74      9.02 o
  -5   9   8        9.45       12.83      5.73 o
  -4   9   8      149.48      140.54     10.87 o
  -3   9   8      230.28      214.18     17.13 o
  -2   9   8      122.30      124.44      9.89 o
  -1   9   8        6.07       -0.04      6.66 o
   0   9   8      116.05      119.32      6.71 o
   1   9   8        0.13       -1.18      6.06 o
   2   9   8      117.75      113.79      7.66 o
   3   9   8       14.75       16.83      7.62 o
  -6  10   8       94.84       81.62      7.14 o
  -5  10   8       86.20       98.46      6.55 o
  -4  10   8      220.37      223.68     18.15 o
  -3  10   8      239.15      246.04     24.35 o
  -2  10   8      230.81      242.55      9.20 o
  -1  10   8       70.90       81.44      6.47 o
   0  10   8      174.90      174.54      9.23 o
   1  10   8        3.07        3.32      6.84 o
   2  10   8      138.25      150.56      7.80 o
  -4  11   8       64.45       62.32      6.74 o
  -3  11   8        2.34        5.97      6.97 o
  -2  11   8      112.53      115.40      7.04 o
  -1  11   8        0.68       -1.57      6.96 o
   0  11   8       19.28       20.65      7.38 o
  -3 -12   9        7.73        2.74     10.28 o
  -2 -12   9       87.64       89.00      8.96 o
  -1 -12   9      159.12      171.63      9.19 o
   0 -12   9        9.76       13.45      8.55 o
   1 -12   9      134.12      133.76      8.94 o
  -5 -11   9       95.39       87.95      8.95 o
  -4 -11   9       63.36       55.18      8.60 o
  -3 -11   9      483.59      511.68     12.50 o
  -2 -11   9       33.50       33.24      8.91 o
  -1 -11   9      148.71      140.64      9.50 o
   0 -11   9        8.87        8.86      8.29 o
   1 -11   9       64.51       54.51     11.86 o
   2 -11   9        5.10       10.25      8.01 o
   3 -11   9      110.49      123.36      8.30 o
  -6 -10   9       90.65       95.32      8.47 o
  -5 -10   9        1.73       -0.87      7.87 o
  -4 -10   9       77.57       66.48      8.21 o
  -3 -10   9       12.12        7.21      7.69 o
  -2 -10   9       38.50       38.77      8.10 o
  -1 -10   9      223.80      236.60     31.90 o
   0 -10   9       42.20       38.24      8.84 o
   1 -10   9       44.22       52.08      8.84 o
   2 -10   9       49.69       42.45      7.69 o
   3 -10   9        2.81       -0.74      7.37 o
   4 -10   9       65.68       74.07      7.47 o
  -7  -9   9      153.46      157.05      8.58 o
  -6  -9   9       32.88       29.68      8.34 o
  -5  -9   9      465.25      456.24     12.73 o
  -4  -9   9      198.75      184.57     14.69 o
  -3  -9   9      164.68      186.24     12.14 o
  -2  -9   9      123.84      131.38      8.49 o
  -1  -9   9       47.41       49.26      8.46 o
   0  -9   9       22.45        9.82      8.65 o
   1  -9   9      352.08      346.16     20.11 o
   2  -9   9       34.47       27.23      7.69 o
   3  -9   9      498.32      490.34      9.24 o
   4  -9   9       36.44       35.07      7.14 o
   5  -9   9      123.34      126.59      7.58 o
  -7  -8   9       98.36       86.36      8.03 o
  -6  -8   9       80.09       74.63      7.45 o
  -5  -8   9      187.74      165.77      7.90 o
  -4  -8   9       33.99       35.40      8.90 o
  -3  -8   9       56.88       58.79      7.43 o
  -2  -8   9      156.19      157.80      8.41 o
  -1  -8   9      803.70      830.94     10.26 o
   0  -8   9        7.50        3.50      8.22 o
   1  -8   9       22.03       31.72      8.24 o
   2  -8   9       49.30       49.75      7.59 o
   3  -8   9       12.25       20.24      7.08 o
   4  -8   9       78.51       69.91      7.49 o
   5  -8   9        3.86       10.66      7.62 o
  -8  -7   9        0.58        3.62      7.43 o
  -7  -7   9      345.35      328.44      7.76 o
  -6  -7   9       38.89       44.77      7.24 o
  -5  -7   9     1139.86     1085.98     24.14 o
  -4  -7   9       87.62       91.51      9.23 o
  -3  -7   9      460.86      444.08     21.32 o
  -2  -7   9        9.00       12.32     11.33 o
  -1  -7   9       62.73       79.65      7.83 o
   0  -7   9       59.73       61.92      7.48 o
   1  -7   9      474.08      483.71      9.18 o
   2  -7   9      110.01      114.63      7.77 o
   3  -7   9     1127.65     1115.55     40.77 o
   4  -7   9        2.64       -1.24      6.69 o
   5  -7   9       94.26       99.91      7.01 o
   6  -7   9       13.81       10.15      6.93 o
  -8  -6   9        9.58        7.64      6.90 o
  -7  -6   9       11.92       19.67      6.72 o
  -6  -6   9      139.06      137.02      6.49 o
  -5  -6   9      153.36      152.28      7.25 o
  -4  -6   9       23.63       21.22      8.27 o
  -3  -6   9      420.27      436.84     22.83 o
  -2  -6   9       42.43       36.95      7.67 o
  -1  -6   9      334.71      346.13      7.83 o
   0  -6   9       37.79       42.17      6.62 o
   1  -6   9       61.37       67.29      8.24 o
   2  -6   9      197.18      194.74      7.71 o
   3  -6   9      537.81      533.54     23.98 o
   4  -6   9        2.12       -1.73      6.39 o
   5  -6   9      220.25      188.73      6.85 o
   6  -6   9        2.01        7.46      6.72 o
  -9  -5   9        1.54        6.14      7.47 o
  -8  -5   9       76.17       74.30      6.70 o
  -7  -5   9      151.89      169.59      6.89 o
  -6  -5   9       70.68       58.93      6.14 o
  -5  -5   9       84.22       90.24      6.38 o
  -4  -5   9       31.68       32.64      6.04 o
  -3  -5   9      144.76      148.92      7.23 o
  -2  -5   9      176.31      160.87      8.03 o
  -1  -5   9      812.21      804.65      9.53 o
   0  -5   9        4.87        9.21     15.04 o
   1  -5   9     1002.99      978.25     12.40 o
   2  -5   9       25.46       38.34      9.40 o
   3  -5   9      377.69      369.90      7.11 o
   4  -5   9       54.39       55.67      5.82 o
   5  -5   9        9.63        5.49      6.41 o
   6  -5   9        5.72       13.00      6.27 o
  -9  -4   9      163.63      149.33      7.32 o
  -8  -4   9        2.05        3.46      6.32 o
  -7  -4   9      111.22      124.17      6.78 o
  -6  -4   9        6.52       10.83      6.16 o
  -5  -4   9      846.53      858.97     18.27 o
  -4  -4   9       91.98      103.42      6.14 o
  -3  -4   9       19.06       19.33      6.27 o
  -2  -4   9       76.98       75.22      6.52 o
  -1  -4   9      324.32      315.73      8.69 o
   0  -4   9        1.64       15.91      8.65 o
   1  -4   9      194.98      207.87      9.34 o
   2  -4   9       76.09       96.97      6.44 o
   3  -4   9       79.38       96.06      6.35 o
   4  -4   9        0.65        5.73      6.49 o
   5  -4   9       74.67       86.74      6.40 o
   6  -4   9        5.57        3.51      6.76 o
   7  -4   9        4.37        1.00      7.50 o
  -9  -3   9       10.37        5.22      6.61 o
  -8  -3   9        0.65        4.51      6.22 o
  -7  -3   9      145.07      138.12      6.27 o
  -6  -3   9      375.56      353.09     10.14 o
  -5  -3   9        2.50        8.93      5.85 o
  -4  -3   9      603.80      590.70     16.23 o
  -3  -3   9       78.27       84.13      6.63 o
  -2  -3   9      244.69      259.52      7.49 o
  -1  -3   9     1698.02     1725.53     10.56 o
   0  -3   9       18.43       20.65      6.71 o
   1  -3   9      230.49      246.49      7.34 o
   2  -3   9       10.37       28.50      6.70 o
   3  -3   9       60.55       61.84      6.48 o
   4  -3   9      182.81      178.09      6.64 o
   5  -3   9        2.91        3.13      6.08 o
   6  -3   9       11.22       12.23      6.12 o
   7  -3   9       50.37       47.94      7.05 o
  -9  -2   9      104.69      104.87      6.74 o
  -8  -2   9        9.15        3.86      6.17 o
  -7  -2   9      469.89      455.96     16.50 o
  -6  -2   9      189.35      194.55      5.69 o
  -5  -2   9     2176.40     2251.62     97.87 o
  -4  -2   9      508.37      525.93     29.13 o
  -3  -2   9     1638.93     1645.97    213.47 o
  -2  -2   9       13.72       20.86      7.07 o
  -1  -2   9      728.52      724.14     12.08 o
   0  -2   9       69.36       76.99      6.91 o
   1  -2   9     1324.45     1240.20     54.51 o
   2  -2   9      130.75      122.76      5.89 o
   3  -2   9      924.20      919.92     27.36 o
   4  -2   9       24.34       22.31      5.87 o
   5  -2   9      249.76      236.29      6.41 o
   6  -2   9        7.44       14.40      6.68 o
   7  -2   9      110.26      113.20      7.36 o
 -10  -1   9        7.51       11.09      7.12 o
  -9  -1   9       45.82       47.73      6.16 o
  -8  -1   9       34.06       25.28      5.89 o
  -7  -1   9       50.66       48.54      7.89 o
  -6  -1   9       86.06      104.23      6.04 o
  -5  -1   9      106.30      128.38      6.18 o
  -4  -1   9      130.64      131.58      8.08 o
  -3  -1   9      707.64      741.19     53.86 o
  -2  -1   9       14.36       21.34      6.05 o
  -1  -1   9      781.17      768.81      7.89 o
   0  -1   9      163.01      155.39      6.15 o
   1  -1   9        3.87        1.36      5.68 o
   2  -1   9      166.66      172.91     13.52 o
   3  -1   9       54.03       61.11      5.87 o
   4  -1   9       39.13       43.54      5.73 o
   5  -1   9       53.74       50.21      6.19 o
   6  -1   9        5.10        2.91      6.10 o
   7  -1   9        3.49        4.42      6.94 o
 -10   0   9       56.79       41.42      6.64 o
  -9   0   9       55.32       52.22      7.08 o
  -8   0   9      277.92      279.33      6.18 o
  -7   0   9      190.51      192.25      9.94 o
  -6   0   9      470.42      441.99     13.55 o
  -5   0   9     1408.63     1346.79     53.39 o
  -4   0   9       39.12       38.23      5.88 o
  -3   0   9       91.12      103.00      9.37 o
  -2   0   9        3.20        3.59      5.81 o
  -1   0   9      406.36      417.29     11.81 o
   0   0   9      382.17      382.54     14.79 o
   1   0   9     2109.17     2141.16    120.14 o
   2   0   9      182.08      189.78     11.43 o
   3   0   9      459.05      442.10     17.86 o
   4   0   9        0.99        2.07      5.50 o
   5   0   9      111.90      111.57      5.94 o
   6   0   9        3.63        5.52      6.54 o
   7   0   9       87.64       88.45      6.95 o
 -10   1   9       11.76        5.96      7.06 o
  -9   1   9       57.65       62.02      6.34 o
  -8   1   9        0.23       -1.52      5.22 o
  -7   1   9       89.50       88.97      6.12 o
  -6   1   9      198.70      204.91     16.77 o
  -5   1   9      593.88      545.73     24.84 o
  -4   1   9       95.16       89.73      5.33 o
  -3   1   9      177.04      180.38     12.51 o
  -2   1   9        5.90        2.83      6.87 o
  -1   1   9        8.42       10.89      5.74 o
   0   1   9       62.95       54.75      5.53 o
   1   1   9       99.68       88.12      5.97 o
   2   1   9      476.42      477.70     22.46 o
   3   1   9      563.38      572.69     24.83 o
   4   1   9       65.38       66.43      5.79 o
   5   1   9        1.00       -1.13      5.87 o
   6   1   9       81.39       79.86      6.28 o
   7   1   9        0.58        5.36      8.19 o
  -9   2   9      202.73      198.05      6.58 o
  -8   2   9       58.46       59.41      6.35 o
  -7   2   9      262.59      259.58     10.41 o
  -6   2   9       37.45       37.79      5.15 o
  -5   2   9      244.88      238.74     13.77 o
  -4   2   9       47.65       64.62      6.87 o
  -3   2   9      155.04      163.17      9.43 o
  -2   2   9      168.39      172.35      7.05 o
  -1   2   9      665.04      656.91     30.95 o
   0   2   9      128.87      126.84      5.31 o
   1   2   9     1083.76     1025.68     68.31 o
   2   2   9      194.53      177.77     10.49 o
   3   2   9      287.54      283.97     14.25 o
   4   2   9      177.68      182.49      6.27 o
   5   2   9      129.43      125.41      7.80 o
   6   2   9        0.67        5.75      6.65 o
  -9   3   9       33.64       31.25      6.09 o
  -8   3   9        0.67       -1.31      5.61 o
  -7   3   9      151.06      166.45      7.77 o
  -6   3   9       57.08       56.74      5.58 o
  -5   3   9      358.77      370.62     16.13 o
  -4   3   9        3.79        3.49      5.62 o
  -3   3   9      717.60      716.79     51.83 o
  -2   3   9       93.70       93.62      5.67 o
  -1   3   9      586.96      529.72     40.85 o
   0   3   9      232.74      231.84     15.84 o
   1   3   9        9.51       13.29      5.60 o
   2   3   9       44.90       47.38      6.31 o
   3   3   9      286.74      272.00     12.15 o
   4   3   9        0.17        6.12      6.07 o
   5   3   9       81.77       77.84      6.22 o
   6   3   9       30.64       25.21      8.13 o
  -9   4   9      221.34      183.21     12.14 o
  -8   4   9        6.70       16.64      5.38 o
  -7   4   9        1.70        6.54      6.01 o
  -6   4   9       28.57       27.97      5.21 o
  -5   4   9        3.98        8.40      5.31 o
  -4   4   9       19.44       27.17      5.05 o
  -3   4   9      320.60      334.07     21.66 o
  -2   4   9       35.40       35.70      5.38 o
  -1   4   9      792.90      777.86     43.45 o
   0   4   9       61.05       60.06      6.70 o
   1   4   9      492.37      506.23     31.07 o
   2   4   9        2.82        3.55      5.99 o
   3   4   9        0.91        4.26      6.00 o
   4   4   9       83.14       82.53      6.97 o
   5   4   9      347.52      350.10     17.85 o
   6   4   9        4.50        9.29      7.14 o
  -9   5   9      104.00      107.58      7.22 o
  -8   5   9       94.03       86.67      6.26 o
  -7   5   9      254.46      245.99     13.42 o
  -6   5   9      576.68      596.80     29.71 o
  -5   5   9      597.76      597.65     41.40 o
  -4   5   9      106.47      121.75      6.97 o
  -3   5   9      266.56      250.72     15.25 o
  -2   5   9       23.50       31.06      5.73 o
  -1   5   9     1376.28     1367.80     80.58 o
   0   5   9      204.30      202.38     10.73 o
   1   5   9      472.99      474.59     35.07 o
   2   5   9      210.27      189.96      9.22 o
   3   5   9      179.05      173.53      7.94 o
   4   5   9       55.57       61.30      6.51 o
   5   5   9       59.11       50.90      7.09 o
  -8   6   9       24.64       27.87      5.97 o
  -7   6   9       10.49        4.98      5.90 o
  -6   6   9       55.43       62.90      5.27 o
  -5   6   9        3.41       10.92      5.61 o
  -4   6   9        0.12        3.53      5.80 o
  -3   6   9      148.66      157.29      9.98 o
  -2   6   9       52.96       55.37      5.17 o
  -1   6   9        7.08        8.57      5.19 o
   0   6   9      174.31      172.50      7.05 o
   1   6   9        8.66        9.08      5.68 o
   2   6   9        5.68        9.10      6.46 o
   3   6   9       27.03       29.33      7.40 o
   4   6   9       66.57       63.72      7.21 o
   5   6   9        9.96       13.72      6.99 o
  -8   7   9       41.08       48.17      7.42 o
  -7   7   9      179.14      171.15     10.81 o
  -6   7   9       35.21       21.00      5.74 o
  -5   7   9      100.08       81.65      6.27 o
  -4   7   9        0.05        0.68      5.63 o
  -3   7   9      106.66      125.09     10.54 o
  -2   7   9       10.55       13.00      5.89 o
  -1   7   9     1035.66     1039.76     72.17 o
   0   7   9       10.78       16.14      5.93 o
   1   7   9      562.50      546.43     33.10 o
   2   7   9        2.56        5.90      6.41 o
   3   7   9      118.11      123.18      6.81 o
   4   7   9       17.20       23.73      6.88 o
  -7   8   9       19.65       14.13      6.18 o
  -6   8   9        0.61       -0.40      5.59 o
  -5   8   9      130.29      134.12      6.29 o
  -4   8   9       23.88       41.95      5.88 o
  -3   8   9      314.37      327.75     20.98 o
  -2   8   9       83.98       83.95      5.90 o
  -1   8   9       49.40       53.90      5.90 o
   0   8   9      119.64      114.88      6.23 o
   1   8   9       26.59       25.12      6.65 o
   2   8   9        1.49        1.54      7.04 o
   3   8   9        1.29        0.08      7.06 o
  -6   9   9       18.98       13.57      6.16 o
  -5   9   9       61.99       62.67      5.79 o
  -4   9   9        0.36       -0.48      5.57 o
  -3   9   9       24.34       28.71      6.58 o
  -2   9   9      224.79      222.64     10.53 o
  -1   9   9      260.61      269.56     11.86 o
   0   9   9       21.21       21.57      6.61 o
   1   9   9      199.48      210.95      9.95 o
   2   9   9        0.04        1.58      7.19 o
  -5  10   9      121.53      122.05     11.76 o
  -4  10   9        5.34        8.48      6.62 o
  -3  10   9       32.07       29.05      6.54 o
  -2  10   9        0.13        9.17      6.92 o
  -1  10   9       25.16       25.69      6.93 o
   0  10   9        1.13        2.03      7.17 o
  -4 -11  10       84.42       74.32     20.95 o
  -3 -11  10        3.39        3.81      9.81 o
  -2 -11  10        2.72       10.13     10.35 o
  -1 -11  10       23.81       22.92     10.46 o
   0 -11  10       55.52       55.09     10.43 o
   1 -11  10       46.64       42.26      8.91 o
   2 -11  10       21.40       19.42     11.60 o
  -5 -10  10        2.95        6.08      8.63 o
  -4 -10  10       30.52       31.27     10.73 o
  -3 -10  10       14.85       14.83      9.26 o
  -2 -10  10      384.24      394.36     11.62 o
  -1 -10  10        0.00        2.13      9.03 o
   0 -10  10      287.57      290.48     10.99 o
   1 -10  10       95.84       95.57      8.37 o
   2 -10  10       75.31       72.90      8.73 o
   3 -10  10       44.15       41.76     10.04 o
  -6  -9  10      341.79      316.29      8.95 o
  -5  -9  10       31.71       28.37      8.37 o
  -4  -9  10      261.61      254.86     16.15 o
  -3  -9  10       49.60       48.98      9.08 o
  -2  -9  10       99.78       95.38      9.09 o
  -1  -9  10      156.66      153.66     10.78 o
   0  -9  10      331.22      364.38      9.64 o
   1  -9  10        6.50        5.76      8.06 o
   2  -9  10      262.56      263.47      8.50 o
   3  -9  10        5.47        2.11      8.44 o
   4  -9  10        4.51        3.86      7.41 o
  -7  -8  10      146.33      134.76      8.44 o
  -6  -8  10        0.96        3.17      7.65 o
  -5  -8  10       17.56       16.50      8.14 o
  -4  -8  10      371.12      361.80     21.62 o
  -3  -8  10        0.28        6.68      8.83 o
  -2  -8  10      223.14      231.61     10.80 o
  -1  -8  10        1.53        3.14      8.51 o
   0  -8  10      112.93      101.63      8.78 o
   1  -8  10       63.66       72.23      8.72 o
   2  -8  10       65.91       53.84      8.98 o
   3  -8  10       36.66       23.15      7.42 o
   4  -8  10       67.71       75.98      7.81 o
   5  -8  10        7.97        8.02      8.82 o
  -7  -7  10       53.38       65.04      7.76 o
  -6  -7  10      436.61      418.24     11.33 o
  -5  -7  10        0.03        0.70      7.07 o
  -4  -7  10      495.33      480.41     24.90 o
  -3  -7  10       52.32       61.50      8.58 o
  -2  -7  10      362.84      358.18      9.41 o
  -1  -7  10      638.60      630.83      9.45 o
   0  -7  10      498.18      483.82      9.33 o
   1  -7  10       11.85       15.13      7.47 o
   2  -7  10      258.95      263.63      7.72 o
   3  -7  10       12.65       19.71      9.18 o
   4  -7  10       95.41       90.35      7.44 o
   5  -7  10        0.50        0.51      7.88 o
  -8  -6  10        7.17        6.85      7.49 o
  -7  -6  10        0.18        3.92      7.01 o
  -6  -6  10       49.81       53.37      6.92 o
  -5  -6  10        1.70        7.69      6.95 o
  -4  -6  10      488.98      489.13     15.25 o
  -3  -6  10        1.59       -4.80      8.23 o
  -2  -6  10      154.98      164.54     18.75 o
  -1  -6  10       32.44       35.04      8.20 o
   0  -6  10       14.26       18.43      8.00 o
   1  -6  10      213.01      218.51      8.02 o
   2  -6  10      138.50      151.94      7.18 o
   3  -6  10       51.33       60.87      8.61 o
   4  -6  10       48.50       48.33      7.08 o
   5  -6  10        0.82       -0.39      6.98 o
  -8  -5  10      256.93      223.55      7.44 o
  -7  -5  10       23.85       21.15      7.03 o
  -6  -5  10      752.92      744.06     23.19 o
  -5  -5  10       18.88       26.58      6.61 o
  -4  -5  10      417.09      455.80     29.70 o
  -3  -5  10      208.75      222.93      8.36 o
  -2  -5  10      256.78      285.17      8.84 o
  -1  -5  10       50.67       71.42      8.10 o
   0  -5  10      653.70      653.89     18.73 o
   1  -5  10      125.53      118.52     11.01 o
   2  -5  10      103.25      117.41      8.43 o
   3  -5  10        0.29        8.24      6.35 o
   4  -5  10      159.28      162.82      6.97 o
   5  -5  10       14.49       17.36      6.73 o
   6  -5  10      262.19      259.46      7.09 o
  -9  -4  10       58.29       50.05      7.33 o
  -8  -4  10        3.45        0.66      6.64 o
  -7  -4  10       26.61       36.07      6.65 o
  -6  -4  10      315.39      309.81      6.99 o
  -5  -4  10        3.37        5.13      6.48 o
  -4  -4  10       98.51      110.27      6.83 o
  -3  -4  10      203.71      179.07      7.61 o
  -2  -4  10       23.19       41.27      7.93 o
  -1  -4  10      297.74      277.66      9.11 o
   0  -4  10        1.65        7.45      7.10 o
   1  -4  10        0.54       15.33      6.98 o
   2  -4  10      816.42      810.51     16.07 o
   3  -4  10       36.24       49.30      7.29 o
   4  -4  10       65.12       60.94      6.19 o
   5  -4  10      355.97      347.17      9.09 o
   6  -4  10        5.30        6.71      7.50 o
  -9  -3  10        5.32        4.71      6.90 o
  -8  -3  10      272.53      253.63      7.90 o
  -7  -3  10       12.45       15.26      6.39 o
  -6  -3  10       39.32       28.20      5.91 o
  -5  -3  10      247.02      274.48     11.48 o
  -4  -3  10      816.49      812.73     33.26 o
  -3  -3  10      174.11      200.85      7.42 o
  -2  -3  10      723.06      775.53      9.67 o
  -1  -3  10       82.85       82.48     11.27 o
   0  -3  10       64.91       87.20     13.92 o
   1  -3  10        3.80        6.28      9.83 o
   2  -3  10      130.80      144.36      7.61 o
   3  -3  10        0.82        2.17      6.29 o
   4  -3  10      153.83      154.13      6.45 o
   5  -3  10        1.06        0.42      6.58 o
   6  -3  10      256.69      255.77      7.20 o
  -9  -2  10        0.10        2.08      6.88 o
  -8  -2  10      271.19      269.69      7.48 o
  -7  -2  10       65.61       73.45      5.96 o
  -6  -2  10      283.37      269.06      9.74 o
  -5  -2  10        3.60        8.53      6.40 o
  -4  -2  10        6.26        4.52      6.37 o
  -3  -2  10       54.03       45.74      8.25 o
  -2  -2  10      480.17      513.35     10.23 o
  -1  -2  10        0.74        8.01      6.43 o
   0  -2  10      345.92      384.59      7.89 o
   1  -2  10       11.21        6.28      5.86 o
   2  -2  10       97.90       97.52      6.75 o
   3  -2  10       21.46       19.78      6.12 o
   4  -2  10       62.13       52.57      5.92 o
   5  -2  10       86.09       90.00      6.34 o
   6  -2  10       29.41       23.99      7.06 o
  -9  -1  10       36.84       34.92      6.34 o
  -8  -1  10       23.90       17.25      6.36 o
  -7  -1  10        2.00        0.53      6.47 o
  -6  -1  10       11.97        8.08      5.63 o
  -5  -1  10      206.24      177.54      6.52 o
  -4  -1  10      839.01      852.61     40.20 o
  -3  -1  10        4.66       10.15      7.62 o
  -2  -1  10      679.51      731.88     14.55 o
  -1  -1  10      102.86      122.47      6.64 o
   0  -1  10      200.73      192.95      6.38 o
   1  -1  10       22.99       24.48      5.92 o
   2  -1  10      371.81      363.07     17.68 o
   3  -1  10        2.00       -0.79      6.59 o
   4  -1  10      179.23      173.33      6.47 o
   5  -1  10       18.81       15.15      6.66 o
   6  -1  10       22.31       25.47      6.94 o
  -9   0  10       86.90       57.79      7.86 o
  -8   0  10      448.31      440.40     10.74 o
  -7   0  10       44.07       51.00      5.75 o
  -6   0  10     1697.93     1734.26     78.52 o
  -5   0  10        7.23        7.65      5.60 o
  -4   0  10      585.32      580.55     28.61 o
  -3   0  10        0.04        0.94      6.02 o
  -2   0  10      995.47     1035.40     36.03 o
  -1   0  10       41.28       37.63      5.48 o
   0   0  10      343.36      341.34     16.83 o
   1   0  10      207.78      204.04     12.10 o
   2   0  10      247.73      256.63     12.65 o
   3   0  10        5.93        2.71      6.33 o
   4   0  10      153.95      152.74      9.27 o
   5   0  10        0.70        2.38      6.61 o
   6   0  10      117.80      115.60      7.03 o
  -9   1  10       83.28       88.55      6.47 o
  -8   1  10        1.84        3.25      6.10 o
  -7   1  10        0.13        0.12      5.83 o
  -6   1  10       70.89       73.37      5.89 o
  -5   1  10       72.80      103.86      6.70 o
  -4   1  10      144.31      132.52      6.75 o
  -3   1  10      164.55      155.53      6.24 o
  -2   1  10        5.03        8.38      6.47 o
  -1   1  10      341.25      355.54     21.41 o
   0   1  10       15.37       22.74      6.17 o
   1   1  10      443.80      422.73     20.68 o
   2   1  10      865.59      840.97     43.17 o
   3   1  10      249.86      251.56      8.96 o
   4   1  10       51.73       58.91      7.28 o
   5   1  10       16.82       22.97      6.74 o
   6   1  10       26.83       25.61      7.12 o
  -9   2  10      123.22      109.21      6.83 o
  -8   2  10      252.91      246.31     13.25 o
  -7   2  10        9.15       14.71      5.45 o
  -6   2  10      258.18      257.45     15.61 o
  -5   2  10        5.13        5.71      5.52 o
  -4   2  10      167.23      184.69     13.97 o
  -3   2  10        6.83        8.54      5.13 o
  -2   2  10     1209.84     1242.50     69.72 o
  -1   2  10       95.84       99.93      6.26 o
   0   2  10      324.15      330.92     17.60 o
   1   2  10        0.22       -0.12      5.76 o
   2   2  10       12.69       21.04      5.70 o
   3   2  10       69.41       53.97      5.74 o
   4   2  10       57.59       59.54      6.59 o
   5   2  10       30.89       27.45      7.27 o
   6   2  10      143.08      148.32     10.39 o
  -9   3  10        5.06        3.24      6.00 o
  -8   3  10       69.69       72.70      6.54 o
  -7   3  10       11.48       19.87      5.73 o
  -6   3  10      139.17      160.07     10.25 o
  -5   3  10       13.94       18.07      5.37 o
  -4   3  10      101.14      115.66      7.37 o
  -3   3  10      405.13      412.72     25.27 o
  -2   3  10       65.24       65.14      5.75 o
  -1   3  10       39.79       44.93      6.42 o
   0   3  10      571.00      561.81     29.04 o
   1   3  10      124.58      132.60      6.34 o
   2   3  10      131.99      126.99      9.23 o
   3   3  10      112.95      109.36      6.38 o
   4   3  10       52.47       57.64      6.57 o
   5   3  10       42.02       37.76      6.87 o
  -9   4  10       18.62       12.68     11.41 o
  -8   4  10       69.65       60.14      6.02 o
  -7   4  10       23.85       25.28      6.72 o
  -6   4  10      302.18      308.83     18.92 o
  -5   4  10      200.87      194.32      8.51 o
  -4   4  10      458.09      486.97     35.50 o
  -3   4  10      184.85      191.31     14.99 o
  -2   4  10      872.41      880.44     52.73 o
  -1   4  10        8.88       13.23      5.79 o
   0   4  10      158.08      157.10      7.00 o
   1   4  10       70.55       74.70      5.97 o
   2   4  10       81.86       84.54      6.29 o
   3   4  10       75.41       74.85      6.45 o
   4   4  10      248.42      237.72     14.65 o
   5   4  10       22.30       26.98      7.01 o
  -8   5  10      337.78      309.99     19.04 o
  -7   5  10        0.52       -3.32      6.10 o
  -6   5  10      193.06      188.79      7.21 o
  -5   5  10        0.61       -0.20      6.09 o
  -4   5  10       15.24       15.01      5.73 o
  -3   5  10       49.78       56.44     10.03 o
  -2   5  10      118.86      133.46     17.60 o
  -1   5  10      101.11      108.38      5.99 o
   0   5  10       16.94       16.90      5.99 o
   1   5  10       91.47       96.84      7.20 o
   2   5  10      104.65      103.81      8.71 o
   3   5  10       16.43       22.08      6.18 o
   4   5  10        0.93        0.70      6.82 o
  -8   6  10        5.42        6.59      6.66 o
  -7   6  10        1.25        4.47      6.68 o
  -6   6  10       59.34       54.98      5.54 o
  -5   6  10      115.68       98.94      8.96 o
  -4   6  10      124.37      113.33      7.74 o
  -3   6  10        0.85        5.64      5.69 o
  -2   6  10      396.79      424.18     23.52 o
  -1   6  10        8.55       10.15      6.01 o
   0   6  10      269.33      277.94     15.98 o
   1   6  10       12.14        6.88      6.28 o
   2   6  10      166.05      175.41      6.67 o
   3   6  10        3.70        5.93      7.21 o
   4   6  10      266.11      260.16     13.49 o
  -7   7  10        3.28        1.29      6.20 o
  -6   7  10      102.96      122.52      9.27 o
  -5   7  10        0.03        7.26      5.82 o
  -4   7  10       87.49       85.68     10.60 o
  -3   7  10       47.12       41.60      6.00 o
  -2   7  10      403.17      423.08     26.07 o
  -1   7  10        6.58        0.45      6.29 o
   0   7  10       81.39       82.62      8.63 o
   1   7  10        0.01       -3.97      6.05 o
   2   7  10        1.95        3.94      6.47 o
   3   7  10       29.80       42.04      6.84 o
  -6   8  10      103.18      126.56     13.26 o
  -5   8  10       17.48       25.52      5.91 o
  -4   8  10        9.74       13.02      6.27 o
  -3   8  10       78.76       92.23      9.16 o
  -2   8  10       34.66       38.31      6.19 o
  -1   8  10       34.47       34.84      6.62 o
   0   8  10      122.58      115.92      6.85 o
   1   8  10       13.20       14.39      6.38 o
   2   8  10       57.02       51.16      7.27 o
  -5   9  10       43.79       60.92      9.29 o
  -4   9  10       17.64       21.15      6.50 o
  -3   9  10      270.38      261.21     10.04 o
  -2   9  10      154.72      152.85     11.08 o
  -1   9  10        3.19       -0.11      6.88 o
   0   9  10      102.53      111.53      7.00 o
  -4 -10  11        6.97        7.12     16.33 o
  -3 -10  11      227.67      219.83     10.38 o
  -2 -10  11       19.25       20.59      9.79 o
  -1 -10  11      136.68      138.68      9.80 o
   0 -10  11        0.03        4.27      8.83 o
   1 -10  11       73.36       65.28      9.71 o
  -5  -9  11        1.02        4.95      8.83 o
  -4  -9  11       54.76       52.48     13.73 o
  -3  -9  11       22.37       25.12     10.86 o
  -2  -9  11       14.09       16.23      9.21 o
  -1  -9  11       92.94       95.91      8.49 o
   0  -9  11        3.09       12.18      9.15 o
   1  -9  11       27.28       33.54      9.50 o
   2  -9  11       48.99       71.65     12.96 o
   3  -9  11        2.14        5.38      8.99 o
  -6  -8  11       16.84       15.02      8.34 o
  -5  -8  11      352.85      329.75     12.78 o
  -4  -8  11       43.77       42.80     13.09 o
  -3  -8  11      164.42      151.52      9.46 o
  -2  -8  11      303.76      291.28      9.40 o
  -1  -8  11       19.96       23.48      8.05 o
   0  -8  11        5.64        9.41      9.65 o
   1  -8  11      265.35      302.28     10.49 o
   2  -8  11       13.95       22.31      8.34 o
   3  -8  11      271.72      287.24     10.08 o
  -7  -7  11       29.79       25.02      7.74 o
  -6  -7  11        4.64        6.29      7.80 o
  -5  -7  11       26.89       23.58      7.73 o
  -4  -7  11       54.38       42.06     12.81 o
  -3  -7  11      203.30      209.07      9.36 o
  -2  -7  11        9.75       19.25     12.25 o
  -1  -7  11      566.55      583.88     12.98 o
   0  -7  11        1.36        2.64      7.68 o
   1  -7  11       98.08      106.19      8.12 o
   2  -7  11       86.79       80.07      9.23 o
   3  -7  11        6.90       -0.22      8.32 o
   4  -7  11       50.24       50.43      8.71 o
  -7  -6  11       34.79       27.44      8.20 o
  -6  -6  11        0.72       -3.87      7.16 o
  -5  -6  11      726.26      667.75     12.02 o
  -4  -6  11       48.59       56.79     12.37 o
  -3  -6  11      104.03      102.78      7.90 o
  -2  -6  11      100.42      109.64     11.02 o
  -1  -6  11       26.12       24.83      8.53 o
   0  -6  11        2.10       -0.82      7.58 o
   1  -6  11      260.11      270.21      9.22 o
   2  -6  11        0.68        9.04      8.76 o
   3  -6  11      190.63      196.41      8.96 o
   4  -6  11        0.69        7.40      7.44 o
   5  -6  11       79.09       73.87     11.60 o
  -8  -5  11        0.10       -1.67      7.53 o
  -7  -5  11       16.15       14.62      7.11 o
  -6  -5  11        2.29        2.22      7.15 o
  -5  -5  11      265.48      268.10     11.61 o
  -4  -5  11      151.65      142.61     12.33 o
  -3  -5  11     1154.21     1184.74     13.52 o
  -2  -5  11       28.24       26.67      7.37 o
  -1  -5  11      164.68      163.29      7.83 o
   0  -5  11      116.80      121.82      9.98 o
   1  -5  11      131.29      115.71      8.84 o
   2  -5  11        4.34        8.23      7.67 o
   3  -5  11      320.97      298.54      9.37 o
   4  -5  11        0.23        3.86      7.35 o
   5  -5  11      104.53      101.03      8.24 o
  -8  -4  11        3.29        8.77      6.78 o
  -7  -4  11       37.40       31.89      6.87 o
  -6  -4  11       41.46       36.93      6.88 o
  -5  -4  11       63.56       65.16      6.50 o
  -4  -4  11       70.89       63.90      7.32 o
  -3  -4  11      103.19      100.95      7.54 o
  -2  -4  11      223.86      235.88     23.91 o
  -1  -4  11       49.34       51.79      8.23 o
   0  -4  11       71.62       78.39      7.44 o
   1  -4  11       52.76       65.54      7.50 o
   2  -4  11        1.91        9.26      8.77 o
   3  -4  11        2.04        4.88      7.12 o
   4  -4  11       12.29       10.55      7.61 o
   5  -4  11       13.97       20.36      7.24 o
  -8  -3  11        0.54       -0.83      7.28 o
  -7  -3  11       80.43       69.01      6.98 o
  -6  -3  11       50.51       50.79      6.86 o
  -5  -3  11      108.22       95.64      5.91 o
  -4  -3  11        0.07        2.17      6.76 o
  -3  -3  11      452.54      419.53     13.04 o
  -2  -3  11      120.47      124.23      8.23 o
  -1  -3  11      381.91      381.16      8.08 o
   0  -3  11        2.18       -6.42     16.17 o
   1  -3  11       47.87       42.08      8.19 o
   2  -3  11      210.79      201.05      7.93 o
   3  -3  11      226.31      221.50      9.84 o
   4  -3  11       29.76       18.45      7.44 o
   5  -3  11      258.56      244.85      7.45 o
  -8  -2  11        5.50        6.11      6.66 o
  -7  -2  11       11.25       13.07      6.17 o
  -6  -2  11        7.02        2.96      6.06 o
  -5  -2  11        5.71        8.96      6.29 o
  -4  -2  11      104.03      115.00      8.34 o
  -3  -2  11      355.84      335.74      9.51 o
  -2  -2  11      167.12      176.58      7.46 o
  -1  -2  11      750.94      772.45      9.31 o
   0  -2  11       32.87       35.44      8.66 o
   1  -2  11       60.83       44.57      7.61 o
   2  -2  11        7.35       10.99      7.00 o
   3  -2  11       52.52       53.41      7.09 o
   4  -2  11      145.91      153.52      6.91 o
   5  -2  11       11.29       16.72      6.98 o
  -9  -1  11       75.32       55.10      8.16 o
  -8  -1  11        6.64       10.75      6.25 o
  -7  -1  11      606.37      593.04     35.27 o
  -6  -1  11      117.25      112.38      5.89 o
  -5  -1  11     1554.11     1600.00     69.67 o
  -4  -1  11       67.75       59.17      6.09 o
  -3  -1  11      663.24      673.66     34.70 o
  -2  -1  11        6.99        8.30      5.65 o
  -1  -1  11      270.49      269.58      6.93 o
   0  -1  11        6.97        4.81      5.82 o
   1  -1  11      361.42      359.61     23.49 o
   2  -1  11      134.97      142.48      8.67 o
   3  -1  11      332.36      321.08     18.69 o
   4  -1  11       22.14       21.65      6.68 o
   5  -1  11      322.17      303.42      7.30 o
  -9   0  11       74.04       56.48     14.21 o
  -8   0  11       48.86       68.91      6.00 o
  -7   0  11        1.16        9.48      5.97 o
  -6   0  11       12.34       19.39      6.26 o
  -5   0  11       11.71        8.85      5.91 o
  -4   0  11       54.91       71.82      8.65 o
  -3   0  11      367.06      392.14     15.85 o
  -2   0  11        2.92        8.61      6.45 o
  -1   0  11       31.81       33.58      5.93 o
   0   0  11      204.18      221.55     12.90 o
   1   0  11       87.24       84.30      6.24 o
   2   0  11      177.11      186.47     10.37 o
   3   0  11       78.84       86.96      6.42 o
   4   0  11        6.65        6.23      6.85 o
   5   0  11       10.55       10.60      6.68 o
  -9   1  11        3.34        4.49     11.12 o
  -8   1  11        1.57       -5.01      6.34 o
  -7   1  11      220.32      189.87     15.03 o
  -6   1  11       52.15       57.65      6.23 o
  -5   1  11      299.22      275.73     15.68 o
  -4   1  11        8.18        6.06      5.79 o
  -3   1  11        1.66        2.62      6.14 o
  -2   1  11       63.52       59.91      7.43 o
  -1   1  11      145.14      157.93      9.21 o
   0   1  11        0.69        2.88      5.90 o
   1   1  11      521.69      562.08     31.52 o
   2   1  11       31.95       28.75      6.04 o
   3   1  11       12.05       13.50      6.18 o
   4   1  11        4.48        3.31      7.95 o
   5   1  11       49.36       56.19      7.20 o
  -8   2  11        0.43        5.61      6.01 o
  -7   2  11      114.23      110.62      6.18 o
  -6   2  11       18.27       13.66      6.13 o
  -5   2  11      204.55      195.62     12.73 o
  -4   2  11       63.12       70.08      5.77 o
  -3   2  11      198.33      198.70     10.14 o
  -2   2  11        0.65       -1.08      5.58 o
  -1   2  11       88.35       70.95      7.59 o
   0   2  11       13.36        7.98      5.88 o
   1   2  11      237.87      235.05     13.13 o
   2   2  11        1.89        4.17      6.57 o
   3   2  11      103.19       95.07      7.62 o
   4   2  11        0.03        1.89      6.63 o
   5   2  11       42.86       42.67      8.42 o
  -8   3  11        0.27       -2.21      6.33 o
  -7   3  11      206.52      211.98      9.00 o
  -6   3  11        1.04        2.99      5.82 o
  -5   3  11       67.62       76.97      5.76 o
  -4   3  11       12.82       20.34      5.63 o
  -3   3  11        2.64       -0.55      5.92 o
  -2   3  11        1.67        7.02      6.42 o
  -1   3  11      100.62       97.05      6.11 o
   0   3  11       75.69       71.82      6.48 o
   1   3  11      192.37      180.60     11.37 o
   2   3  11       12.46        6.42      6.50 o
   3   3  11       40.96       32.20      6.20 o
   4   3  11       31.64       32.67      7.12 o
  -8   4  11        0.10        0.67      6.56 o
  -7   4  11      229.50      241.98     12.52 o
  -6   4  11       74.15       77.44     11.55 o
  -5   4  11      400.72      436.10     26.86 o
  -4   4  11       76.18       71.14      5.99 o
  -3   4  11      638.96      606.91     35.11 o
  -2   4  11      108.44      121.55      8.66 o
  -1   4  11      141.34      134.99      8.08 o
   0   4  11       25.09       25.94      6.99 o
   1   4  11      442.37      424.53     20.09 o
   2   4  11       48.94       49.13      6.44 o
   3   4  11      279.11      278.93     16.17 o
   4   4  11       60.33       56.93      7.12 o
  -7   5  11        5.38        2.68      6.47 o
  -6   5  11        5.48       11.82      6.18 o
  -5   5  11        1.60        7.49      6.05 o
  -4   5  11       16.78       16.61      6.27 o
  -3   5  11      176.43      175.03     11.75 o
  -2   5  11       68.27       56.60      5.90 o
  -1   5  11      309.50      312.37     12.84 o
   0   5  11        0.36        0.10      6.52 o
   1   5  11       17.77       20.44      6.00 o
   2   5  11      100.97      106.67     12.42 o
   3   5  11       15.98       20.50      7.00 o
  -7   6  11      223.56      204.19      9.69 o
  -6   6  11      105.55      112.51      6.58 o
  -5   6  11      267.42      257.59     11.21 o
  -4   6  11        8.01        7.66      6.13 o
  -3   6  11      168.90      156.58      7.30 o
  -2   6  11        0.08        1.97      6.00 o
  -1   6  11       87.84      101.37      6.22 o
   0   6  11       32.62       37.33      6.17 o
   1   6  11      265.92      290.94     12.49 o
   2   6  11       40.31       37.95      6.51 o
  -6   7  11       22.98       14.39      6.54 o
  -5   7  11       26.53       33.63      6.86 o
  -4   7  11       67.93       57.65      6.29 o
  -3   7  11       12.10       16.13      6.59 o
  -2   7  11       45.08       42.15      5.90 o
  -1   7  11        4.87        5.90      6.63 o
   0   7  11        7.44        9.54      6.72 o
   1   7  11        7.20       -5.99      7.01 o
  -4   8  11       48.94       51.64      8.18 o
  -3   8  11       31.35       35.62      6.44 o
  -2   8  11       52.09       55.51      7.22 o
  -1   8  11       75.62       68.99      7.00 o
   0   8  11        0.03       -2.50      6.65 o
  -4  -9  12       39.02       58.56     14.21 o
  -3  -9  12       24.49       35.77     10.03 o
  -2  -9  12       83.00       95.03      9.87 o
  -1  -9  12        0.23        0.37      9.84 o
   0  -9  12       27.45       36.61      8.56 o
   1  -9  12        3.67        0.27      9.96 o
  -5  -8  12        0.66        4.29      9.84 o
  -4  -8  12      135.04      120.87     14.27 o
  -3  -8  12        7.42        7.48      8.44 o
  -2  -8  12      356.72      358.99      9.97 o
  -1  -8  12       16.17       11.97      9.33 o
   0  -8  12      464.66      501.59     14.62 o
   1  -8  12       55.81       57.79      8.64 o
   2  -8  12      141.84      145.20     10.16 o
  -6  -7  12       11.98        8.47      8.72 o
  -5  -7  12       28.32       30.49      9.48 o
  -4  -7  12      141.58      133.46     13.79 o
  -3  -7  12       11.10       10.77      9.02 o
  -2  -7  12       51.30       45.84      9.17 o
  -1  -7  12       30.92       31.32      8.06 o
   0  -7  12       71.19       77.14      8.44 o
   1  -7  12       18.09       22.78      9.32 o
   2  -7  12        9.00       11.17      7.90 o
   3  -7  12       74.68       57.82      8.92 o
  -6  -6  12      231.78      208.28     12.53 o
  -5  -6  12       22.81       22.67      9.27 o
  -4  -6  12      186.37      177.02     13.31 o
  -3  -6  12      142.71      149.54      9.49 o
  -2  -6  12      340.99      376.36      8.54 o
  -1  -6  12       69.66       80.76      7.90 o
   0  -6  12      378.57      392.66      8.34 o
   1  -6  12       21.84       22.76      9.13 o
   2  -6  12      164.69      154.51      8.59 o
   3  -6  12        2.55        5.62      7.72 o
  -7  -5  12       42.75       46.02      7.44 o
  -6  -5  12        2.87       10.26      7.63 o
  -5  -5  12        3.27        4.12      8.03 o
  -4  -5  12      185.62      207.12     13.35 o
  -3  -5  12        7.23        4.22      7.61 o
  -2  -5  12      111.82      124.69      8.45 o
  -1  -5  12       89.81       85.35      7.31 o
   0  -5  12        1.31        1.97      7.68 o
   1  -5  12      236.20      233.34      8.39 o
   2  -5  12        8.56       -4.23      9.63 o
   3  -5  12       23.43       10.42      9.35 o
   4  -5  12       34.67       43.94     11.36 o
  -7  -4  12        6.66        4.46      7.39 o
  -6  -4  12       50.52       55.24      7.44 o
  -5  -4  12       48.47       47.09      7.67 o
  -4  -4  12        9.59       13.54      8.48 o
  -3  -4  12        3.39       10.24      7.63 o
  -2  -4  12      418.06      437.10     15.26 o
  -1  -4  12        4.76        4.77      8.44 o
   0  -4  12      235.34      244.86      9.01 o
   1  -4  12       18.21       21.94      8.73 o
   2  -4  12        9.99        8.07      7.15 o
   3  -4  12        1.45        7.97      8.48 o
   4  -4  12      104.35      104.52      8.79 o
  -8  -3  12       38.97       36.04      9.00 o
  -7  -3  12       26.46       27.92      7.19 o
  -6  -3  12      339.65      323.45     14.07 o
  -5  -3  12      227.60      221.35     11.32 o
  -4  -3  12      194.27      190.47      6.85 o
  -3  -3  12       42.55       45.25      7.73 o
  -2  -3  12      193.93      200.39      8.03 o
  -1  -3  12      154.58      152.29      8.69 o
   0  -3  12      331.22      341.63      9.00 o
   1  -3  12       46.58       36.69      7.82 o
   2  -3  12      146.48      133.45      9.20 o
   3  -3  12       70.72       72.60      7.56 o
   4  -3  12       72.42       67.32      8.25 o
  -8  -2  12       86.77       66.42      7.04 o
  -7  -2  12        0.02        2.17      6.68 o
  -6  -2  12       31.70       27.13      6.92 o
  -5  -2  12        6.55        6.64      6.08 o
  -4  -2  12      117.95      122.03      6.92 o
  -3  -2  12       24.56       21.99      9.89 o
  -2  -2  12      299.91      317.02     11.42 o
  -1  -2  12        4.72        4.63      8.27 o
   0  -2  12       22.68       45.45      9.34 o
   1  -2  12       17.07       24.31      8.46 o
   2  -2  12       56.19       57.16      7.22 o
   3  -2  12        4.74        6.69      6.59 o
   4  -2  12      124.54      132.80      8.07 o
  -8  -1  12      129.12      111.70      7.20 o
  -7  -1  12        1.76       -7.86      7.86 o
  -6  -1  12       82.77       80.45      7.26 o
  -5  -1  12       50.22       39.15      6.38 o
  -4  -1  12      244.11      287.13     16.46 o
  -3  -1  12       30.57       32.31      6.33 o
  -2  -1  12      537.34      555.31      8.59 o
  -1  -1  12       36.64       28.11      6.18 o
   0  -1  12      553.95      568.40      8.68 o
   1  -1  12       57.69       68.54      6.84 o
   2  -1  12      178.91      160.48      7.68 o
   3  -1  12       10.26       12.59      7.40 o
   4  -1  12        9.34       10.23      6.91 o
  -8   0  12       14.03        7.01      7.59 o
  -7   0  12        7.12        5.54      6.67 o
  -6   0  12       36.21       37.82      7.35 o
  -5   0  12        1.87       10.97      6.60 o
  -4   0  12      239.61      248.18     13.23 o
  -3   0  12       36.44       38.57      6.11 o
  -2   0  12      164.23      168.10      8.80 o
  -1   0  12       36.80       40.23      6.33 o
   0   0  12       59.27       60.31      6.31 o
   1   0  12      286.53      271.95     11.29 o
   2   0  12        1.67        5.83      7.20 o
   3   0  12        0.87        4.23      6.16 o
   4   0  12       10.73       14.15      7.11 o
  -8   1  12      288.10      258.27     12.60 o
  -7   1  12        8.75        9.97      7.45 o
  -6   1  12      541.38      503.91     27.32 o
  -5   1  12        2.20       10.78      6.57 o
  -4   1  12      121.85      120.00      6.35 o
  -3   1  12       88.07       98.18      6.50 o
  -2   1  12      243.66      272.17     20.20 o
  -1   1  12        1.01       -2.89      6.14 o
   0   1  12      332.05      386.43     16.98 o
   1   1  12       77.98       67.33      6.49 o
   2   1  12       35.69       51.03      7.16 o
   3   1  12       23.40       21.48      8.08 o
   4   1  12       80.93       84.19      6.97 o
  -7   2  12       63.15       47.86      7.59 o
  -6   2  12      206.37      188.66      7.02 o
  -5   2  12        3.74        7.87      6.00 o
  -4   2  12       34.54       23.51      6.40 o
  -3   2  12        0.58        3.28      6.20 o
  -2   2  12       47.71       45.24      6.50 o
  -1   2  12      168.44      153.90      8.10 o
   0   2  12       43.88       50.20      6.29 o
   1   2  12      213.25      186.63     14.94 o
   2   2  12      158.93      148.99      7.05 o
   3   2  12       71.89       67.12      6.90 o
  -7   3  12        0.12        9.41      6.40 o
  -6   3  12      139.09      152.22      9.80 o
  -5   3  12        4.73        7.30      6.44 o
  -4   3  12      329.89      343.07     19.13 o
  -3   3  12      122.98      123.83      6.28 o
  -2   3  12      509.60      523.60     27.70 o
  -1   3  12        0.03        0.29      6.02 o
   0   3  12      159.16      146.82      7.58 o
   1   3  12        0.12       -1.69      6.20 o
   2   3  12       14.00       12.62      7.14 o
   3   3  12       26.44       27.32      6.81 o
  -7   4  12       41.64       30.41      6.27 o
  -6   4  12      237.04      270.20     15.49 o
  -5   4  12        9.81       11.24      5.83 o
  -4   4  12      144.20      153.21      8.99 o
  -3   4  12        3.28        4.49      6.16 o
  -2   4  12       24.79       24.90      6.06 o
  -1   4  12       49.98       46.72      6.03 o
   0   4  12       60.62       58.48      7.06 o
   1   4  12        0.23        5.67      7.69 o
   2   4  12       57.03       57.15      7.16 o
  -6   5  12       60.76       59.28      6.55 o
  -5   5  12        0.68        0.85      6.33 o
  -4   5  12      196.23      198.52     10.48 o
  -3   5  12       15.44       14.22      6.06 o
  -2   5  12       26.94       22.95      6.06 o
  -1   5  12        4.69        2.23      6.20 o
   0   5  12       50.97       56.94      6.77 o
   1   5  12        4.83        0.10      7.19 o
   2   5  12       62.77       59.28      8.29 o
  -5   6  12        1.71        3.39      6.15 o
  -4   6  12       20.27       24.01      6.43 o
  -3   6  12       11.44        9.92      6.64 o
  -2   6  12       23.75       32.06      6.74 o
  -1   6  12       45.99       53.50      6.42 o
   0   6  12      108.77      123.41      9.15 o
   1   6  12       20.55       12.74      8.27 o
  -4   7  12      133.43      133.37      7.35 o
  -3   7  12       36.40       34.57      7.04 o
  -2   7  12       19.01       17.89      6.89 o
  -1   7  12       61.68       48.90      7.19 o
  -3  -8  13       25.65       16.31     14.14 o
  -2  -8  13        5.79       -1.62      8.93 o
  -1  -8  13       22.12       27.39      9.86 o
   0  -8  13       30.01       31.11     11.71 o
  -4  -7  13        3.33        0.11     14.34 o
  -3  -7  13       41.08       25.33     18.39 o
  -2  -7  13       14.42       13.23      8.56 o
  -1  -7  13       89.82      102.69      9.71 o
   0  -7  13        7.55       14.93      9.67 o
   1  -7  13      284.31      284.95      9.45 o
  -5  -6  13        2.75        7.18      9.05 o
  -4  -6  13        0.04       -2.63     13.42 o
  -3  -6  13      252.70      272.34     10.04 o
  -2  -6  13       57.43       53.44      8.30 o
  -1  -6  13      423.52      409.22      9.18 o
   0  -6  13        0.31        4.10      9.62 o
   1  -6  13       94.93       92.99      8.82 o
   2  -6  13       26.20       24.94      8.86 o
  -6  -5  13       45.22       55.06      8.72 o
  -5  -5  13      126.91      128.60     13.92 o
  -4  -5  13       81.40       80.82      8.50 o
  -3  -5  13       28.78       31.22     10.78 o
  -2  -5  13      143.96      146.44      9.57 o
  -1  -5  13       30.32       27.96     17.55 o
   0  -5  13       36.22       33.81      9.25 o
   1  -5  13       38.27       37.91     13.12 o
   2  -5  13        0.73       -9.61     12.13 o
  -6  -4  13        5.90        6.14      7.92 o
  -5  -4  13      175.84      164.16      9.72 o
  -4  -4  13      111.56      115.35      7.49 o
  -3  -4  13      368.32      373.37      9.02 o
  -2  -4  13       11.06       14.71      9.03 o
  -1  -4  13      206.62      215.69      8.58 o
   0  -4  13        3.16        5.45      7.89 o
   1  -4  13       75.68       72.04      9.22 o
   2  -4  13       12.41        4.26      8.53 o
   3  -4  13      189.16      196.81     12.04 o
  -7  -3  13       81.63       72.35     11.47 o
  -6  -3  13        4.76       -0.89      7.53 o
  -5  -3  13        2.43        1.82      7.23 o
  -4  -3  13       12.14       21.56      9.15 o
  -3  -3  13       19.55       17.12     10.44 o
  -2  -3  13       43.64       41.14      9.08 o
  -1  -3  13       11.01        2.00      7.86 o
   0  -3  13        0.61        5.64      7.21 o
   1  -3  13       15.54       24.35      7.56 o
   2  -3  13        6.80        1.29      9.92 o
   3  -3  13        1.06        0.77      8.83 o
  -7  -2  13       25.81       24.94      6.84 o
  -6  -2  13        0.88        4.84      7.00 o
  -5  -2  13      179.62      170.82      8.89 o
  -4  -2  13      113.79      123.78      6.92 o
  -3  -2  13      419.82      403.43     11.47 o
  -2  -2  13       55.80       40.65      7.84 o
  -1  -2  13      164.65      154.26      9.09 o
   0  -2  13        4.46       -1.92     12.46 o
   1  -2  13      133.96      137.39      7.68 o
   2  -2  13       11.08        9.07      9.32 o
   3  -2  13      157.91      149.51      9.48 o
  -7  -1  13       92.74       98.86     11.05 o
  -6  -1  13        8.74        4.55      7.62 o
  -5  -1  13        5.60        4.32      8.17 o
  -4  -1  13       23.76       26.57      6.76 o
  -3  -1  13      157.09      150.33      7.76 o
  -2  -1  13       41.83       36.93      7.15 o
  -1  -1  13      220.64      193.11     11.94 o
   0  -1  13        0.59        3.99      8.14 o
   1  -1  13        9.77       15.14      7.28 o
   2  -1  13      122.73      122.74      9.55 o
   3  -1  13        5.20        1.77      7.57 o
  -7   0  13      252.66      241.42     17.91 o
  -6   0  13       62.06       57.90      6.93 o
  -5   0  13      377.43      370.98     23.09 o
  -4   0  13        4.75       -3.46      6.18 o
  -3   0  13       39.55       44.05      7.16 o
  -2   0  13       17.29       17.23      7.93 o
  -1   0  13       41.71       58.15      6.36 o
   0   0  13        0.00        2.32      6.75 o
   1   0  13      137.52      148.88      7.25 o
   2   0  13       25.53       37.02      7.47 o
   3   0  13       88.78       97.54     10.29 o
  -7   1  13        6.64        6.16      6.72 o
  -6   1  13        0.75        5.00      6.63 o
  -5   1  13        1.16        4.29      6.61 o
  -4   1  13       91.58       85.27      6.10 o
  -3   1  13       63.73       75.92      6.57 o
  -2   1  13       26.08       22.31      6.64 o
  -1   1  13      144.86      148.46      9.08 o
   0   1  13       30.64       34.66      6.79 o
   1   1  13      222.14      202.93      9.70 o
   2   1  13      336.98      325.20     14.68 o
  -6   2  13        9.57        7.97      6.64 o
  -5   2  13       63.21       57.57      6.92 o
  -4   2  13        5.45        5.00      6.94 o
  -3   2  13       52.80       52.54      6.14 o
  -2   2  13        7.67        5.36      6.97 o
  -1   2  13       42.03       50.82      7.64 o
   0   2  13       48.18       39.50      7.16 o
   1   2  13       23.52       22.75      6.85 o
   2   2  13        0.56       -1.52      7.08 o
  -6   3  13        8.26        6.17      6.36 o
  -5   3  13      221.35      222.37      8.01 o
  -4   3  13       48.13       54.44      6.35 o
  -3   3  13      324.96      327.70     12.63 o
  -2   3  13       43.44       48.50      6.89 o
  -1   3  13      106.04       90.98      7.21 o
   0   3  13        4.11        5.55      8.45 o
   1   3  13       95.19       85.12      7.27 o
  -5   4  13       48.14       47.74      6.85 o
  -4   4  13       23.96       27.41      6.15 o
  -3   4  13       17.20       17.31      6.63 o
  -2   4  13        8.29        7.08      6.78 o
  -1   4  13       22.95       30.03      6.40 o
   0   4  13        0.00       -2.56      6.93 o
   1   4  13        6.01        6.40      8.12 o
  -4   5  13       23.17       19.05      6.64 o
  -3   5  13      203.69      190.12      8.59 o
  -2   5  13        1.63        1.48      6.57 o
  -1   5  13       25.69       29.16      7.37 o
  -2  -6  14        6.40        0.70      8.82 o
  -1  -6  14        0.40       -1.88     14.10 o
  -4  -5  14        3.71       11.12      9.86 o
  -3  -5  14       27.43       25.66      8.66 o
  -2  -5  14       90.29      100.81     11.35 o
  -1  -5  14       13.07       24.52      9.74 o
   0  -5  14      215.34      209.12     22.56 o
  -5  -4  14       10.71        7.20     13.99 o
  -4  -4  14      214.50      209.12      9.94 o
  -3  -4  14        8.04       14.23     11.34 o
  -2  -4  14       53.59       51.08      8.63 o
  -1  -4  14       19.92       26.75      8.69 o
   0  -4  14       28.52       22.02      8.72 o
   1  -4  14       41.32       39.47     11.43 o
  -5  -3  14       69.91       55.10      9.90 o
  -4  -3  14       41.75       49.86      8.75 o
  -3  -3  14        0.11       -0.85     11.12 o
  -2  -3  14       93.76      105.39      8.66 o
  -1  -3  14       21.01       15.30      8.46 o
   0  -3  14      102.55      112.49      9.84 o
   1  -3  14       21.58       23.86      9.82 o
  -5  -2  14       23.35       27.39      7.20 o
  -4  -2  14      270.73      249.80     10.10 o
  -3  -2  14        0.07       -2.71     13.29 o
  -2  -2  14      211.60      213.30     13.79 o
  -1  -2  14        7.47        2.95      9.34 o
   0  -2  14      150.77      141.87      8.78 o
   1  -2  14       21.36       24.74     15.95 o
  -5  -1  14      121.82      116.12      8.99 o
  -4  -1  14      143.28      140.94      8.84 o
  -3  -1  14        9.28       13.92      8.73 o
  -2  -1  14        9.06       11.89     13.27 o
  -1  -1  14        6.07       20.67      9.37 o
   0  -1  14       14.44       10.98     12.97 o
   1  -1  14       11.48        4.83      8.81 o
  -5   0  14       75.34       69.67      7.67 o
  -4   0  14       59.09       62.80      7.29 o
  -3   0  14       11.71       13.18      7.75 o
  -2   0  14      136.39      131.47     10.16 o
  -1   0  14       26.02       25.17      8.03 o
   0   0  14      196.29      189.69      7.89 o
   1   0  14        4.74        3.10      8.38 o
  -5   1  14       36.17       35.55      7.51 o
  -4   1  14      180.90      176.14      7.71 o
  -3   1  14        3.18       10.87      6.91 o
  -2   1  14        7.22        4.87      6.98 o
  -1   1  14       33.68       36.20      8.53 o
   0   1  14        0.49        0.79      7.37 o
  -4   2  14       12.11       16.69      6.61 o
  -3   2  14        1.18        5.64      7.18 o
  -2   2  14      161.12      169.79      7.90 o
  -1   2  14       59.52       75.25      7.72 o
   0   2  14      179.09      193.99     10.10 o
  -3   3  14       19.92        8.47      7.13 o
  -2   3  14       12.72       18.82      7.05 o
 
